# Supplementary material for: {2,2′-[(2,2-Dimethyl­propane-1,3-di­yl)­bis­(nitrilo­methyl­idyne)]­diphenolato}­dioxidomolybdenum(VI)
Source: Acta Crystallogr Sect E Struct Rep Online. 2008 Jul 19;64(Pt 8):m1036. doi: 10.1107/S160053680802182X (PMC2961957; doi:10.1107/S160053680802182X)
Supplement: Supplementary file 1 [file e-64-m1036-sup1.cif]

##############################################################################
###                                                                        ###
###        Electronic paper (Acta Crystallographica Section E)             ###
###                                                                        ###
##############################################################################
#                                                                            #
# This CIF contains the data in a paper accepted for publication in Acta     #
# Crystallographica Section E. It conforms to the requirements of Notes      #
# for Authors for Section E, and has been peer reviewed under the auspices   #
# of the IUCr Commission on Journals.                                        #
#                                                                            #
# Full details of the Crystallographic Information File format               #
# are given in the paper "The Crystallographic Information File (CIF):       #
# a New Standard Archive File for Crystallography" by S. R. Hall, F. H.      #
# Allen and I. D. Brown [Acta Cryst. (1991), A47, 655-685].                  #
#                                                                            #
# The current version of the core CIF dictionary is obtainable from          #
# ftp://ftp.iucr.org/pub/cif_core.dic. The current version number is 2.4.    #
#                                                                            #
# Software is freely available for graphical display of the structure(s) in  #
# this CIF.  For information consult the CIF home page http://www.iucr.org/  #
# cif/home.html                                                              #
#                                                                            #
# This file may be used for bona fide research purposes within the           #
# scientific community so long as proper attribution is given to the journal # 
# article from which it was obtained.                                        #
#                                                                            #
##############################################################################
                                             
data_I
_audit_creation_method     SHELXL-97
_chemical_name_systematic
;
{2,2'-[(2,2-Dimethylpropane-1,3-
diyl)bis(nitrilomethylidyne)]diphenolato}dioxidomolybdenum(VI)
;
_chemical_name_common     ?
_chemical_formula_moiety     'C19 H20 Mo N2 O4'
_chemical_formula_sum     'C19 H20 Mo N2 O4'
_chemical_formula_iupac     '[Mo (C19 H20 N2 O2) O2]'
_chemical_formula_weight     436.31
_chemical_melting_point     ?
_symmetry_cell_setting     'triclinic'
_symmetry_space_group_name_H-M     'P -1'
_symmetry_space_group_name_Hall     '-P 1'
loop_
    _symmetry_equiv_pos_as_xyz
    'x, y, z'
    '-x, -y, -z'
_cell_length_a     9.3875(10)
_cell_length_b     9.5597(10)
_cell_length_c     11.0422(11)
_cell_angle_alpha     104.6790(17)
_cell_angle_beta     108.1939(17)
_cell_angle_gamma     101.1218(17)
_cell_volume     869.87(16)
_cell_formula_units_Z     2
_cell_measurement_reflns_used     8420
_cell_measurement_theta_min     2.5
_cell_measurement_theta_max     26.0
_cell_measurement_temperature     100(2)
_exptl_crystal_description     'prism'
_exptl_crystal_colour     'light yellow'
_exptl_crystal_size_max     0.18
_exptl_crystal_size_mid     0.12
_exptl_crystal_size_min     0.06
_exptl_crystal_density_diffrn     1.666
_exptl_crystal_density_meas     ?
_exptl_crystal_density_method     'not measured'
_exptl_crystal_F_000     444
_exptl_absorpt_coefficient_mu     0.782
_exptl_absorpt_correction_type     'none'
_exptl_absorpt_process_details     ?
_exptl_absorpt_correction_T_min     ?
_exptl_absorpt_correction_T_max     ?
_exptl_special_details
;
;
_diffrn_ambient_temperature     100(2)
_diffrn_radiation_type     MoK\a
_diffrn_radiation_wavelength     0.71073
_diffrn_radiation_source     'fine-focus sealed tube'
_diffrn_radiation_monochromator     graphite
_diffrn_measurement_device_type     'Bruker APEXII CCD'
_diffrn_measurement_method     \w
_diffrn_detector_area_resol_mean     ?
_diffrn_reflns_number     8420
_diffrn_reflns_av_R_equivalents     0.0197
_diffrn_reflns_av_sigmaI/netI     0.0245
_diffrn_reflns_theta_min     2.06
_diffrn_reflns_theta_max     26.00
_diffrn_reflns_theta_full     26.00
_diffrn_measured_fraction_theta_max     0.999
_diffrn_measured_fraction_theta_full     0.999
_diffrn_reflns_limit_h_min     -11
_diffrn_reflns_limit_h_max     11
_diffrn_reflns_limit_k_min     -11
_diffrn_reflns_limit_k_max     11
_diffrn_reflns_limit_l_min     -13
_diffrn_reflns_limit_l_max     13
_diffrn_standards_number     0
_diffrn_standards_interval_count     .
_diffrn_standards_interval_time     .
_diffrn_standards_decay_%     ?
_refine_special_details
;
Refinement of <i>F</i>^2^ against ALL reflections. The weighted <i>R</i>-factor
<i>wR</i> and goodness of fit <i>S</i> are based on <i>F</i>^2^, conventional
<i>R</i>-factors <i>R</i> are based on <i>F</i>, with <i>F</i> set to zero for
negative <i>F</i>^2^. The threshold expression of <i>F</i>^2^ >
\s(<i>F</i>^2^) is used only for calculating <i>R</i>-factors(gt) <i>etc</i>.
and is not relevant to the choice of reflections for refinement.
<i>R</i>-factors based on <i>F</i>^2^ are statistically about twice as large
as those based on <i>F</i>, and <i>R</i>- factors based on ALL data will be
even larger.
;
_reflns_number_total     3413
_reflns_number_gt     3204
_reflns_threshold_expression     I>2\s(I)
_refine_ls_structure_factor_coef     Fsqd
_refine_ls_matrix_type     full
_refine_ls_R_factor_all     0.0230
_refine_ls_R_factor_gt     0.0207
_refine_ls_wR_factor_gt     0.0504
_refine_ls_wR_factor_ref     0.0511
_refine_ls_goodness_of_fit_ref     1.070
_refine_ls_restrained_S_all     1.070
_refine_ls_number_reflns     3413
_refine_ls_number_parameters     237
_refine_ls_number_restraints     0
_refine_ls_hydrogen_treatment     constr
_refine_ls_weighting_scheme     calc
_refine_ls_weighting_details
              'w=1/[\s^2^(Fo^2^)+(0.0184P)^2^+0.8169P] where P=(Fo^2^+2Fc^2^)/3'
_atom_sites_solution_hydrogens     geom
_atom_sites_solution_primary     direct
_atom_sites_solution_secondary     difmap
_refine_ls_shift/su_max     0.001
_refine_ls_shift/su_mean     0.000
_refine_diff_density_max     0.422
_refine_diff_density_min     -0.529
_refine_ls_extinction_method     none
_refine_ls_extinction_coef     ?
loop_
    _atom_type_symbol
    _atom_type_description
    _atom_type_scat_dispersion_real
    _atom_type_scat_dispersion_imag
    _atom_type_scat_source
    'C' 'C' 0.0033 0.0016
                         'International Tables Vol C Tables 4.2.6.8 and 6.1.1.4'
    'H' 'H' 0.0000 0.0000
                         'International Tables Vol C Tables 4.2.6.8 and 6.1.1.4'
    'Mo' 'Mo' -1.6832 0.6857
                         'International Tables Vol C Tables 4.2.6.8 and 6.1.1.4'
    'N' 'N' 0.0061 0.0033
                         'International Tables Vol C Tables 4.2.6.8 and 6.1.1.4'
    'O' 'O' 0.0106 0.0060
                         'International Tables Vol C Tables 4.2.6.8 and 6.1.1.4'
_computing_data_collection     'APEX2 (Bruker, 2005)'
_computing_cell_refinement     'APEX2 (Bruker, 2005)'
_computing_data_reduction     'APEX2 (Bruker, 2005)'
_computing_structure_solution     'SHELXS97 (Sheldrick, 2008)'
_computing_structure_refinement     'SHELXL97 (Sheldrick, 2008)'
_computing_molecular_graphics     'DIAMOND (Brandenburg, 2001)'
_computing_publication_material     'PLATON (Spek, 2003)'
loop_
    _atom_site_type_symbol
    _atom_site_label
    _atom_site_fract_x
    _atom_site_fract_y
    _atom_site_fract_z
    _atom_site_U_iso_or_equiv
    _atom_site_adp_type
    _atom_site_calc_flag
    _atom_site_refinement_flags
    _atom_site_occupancy
    _atom_site_disorder_assembly
    _atom_site_disorder_group
    Mo Mo1 0.742950(19) 0.625366(18) 0.282813(16) 0.01031(6) Uani d . 1 . .
    O O1 0.70502(16) 0.74204(15) 0.19043(14) 0.0161(3) Uani d . 1 . .
    O O2 0.84039(16) 0.52119(16) 0.20730(14) 0.0167(3) Uani d . 1 . .
    O O3 0.59172(16) 0.68583(15) 0.37734(13) 0.0135(3) Uani d . 1 . .
    O O4 0.90918(16) 0.76348(15) 0.44982(13) 0.0146(3) Uani d . 1 . .
    N N1 0.75678(18) 0.46531(18) 0.41243(16) 0.0115(3) Uani d . 1 . .
    N N2 0.52861(19) 0.44879(18) 0.15515(16) 0.0112(3) Uani d . 1 . .
    C C1 0.3927(2) 0.4737(2) 0.11735(19) 0.0127(4) Uani d . 1 . .
    H H1 0.3111 0.3981 0.0443 0.015 Uiso calc R 1 . .
    C C2 0.7108(2) 0.3002(2) 0.34369(19) 0.0122(4) Uani d . 1 . .
    H H2A 0.7190 0.2512 0.4115 0.015 Uiso calc R 1 . .
    H H2B 0.7855 0.2782 0.3032 0.015 Uiso calc R 1 . .
    C C3 0.8231(2) 0.5116(2) 0.5423(2) 0.0121(4) Uani d . 1 . .
    H H3 0.8229 0.4382 0.5838 0.014 Uiso calc R 1 . .
    C C4 0.5301(2) 0.2902(2) 0.11404(19) 0.0131(4) Uani d . 1 . .
    H H4A 0.6177 0.2836 0.0863 0.016 Uiso calc R 1 . .
    H H4B 0.4339 0.2289 0.0375 0.016 Uiso calc R 1 . .
    C C5 0.4553(2) 0.7013(2) 0.3131(2) 0.0127(4) Uani d . 1 . .
    C C6 0.3575(2) 0.6066(2) 0.1779(2) 0.0132(4) Uani d . 1 . .
    C C7 0.2101(2) 0.6264(2) 0.1145(2) 0.0156(4) Uani d . 1 . .
    H H7 0.1467 0.5643 0.0262 0.019 Uiso calc R 1 . .
    C C8 0.1596(2) 0.7357(2) 0.1811(2) 0.0188(4) Uani d . 1 . .
    H H8 0.0631 0.7486 0.1380 0.023 Uiso calc R 1 . .
    C C9 0.2546(3) 0.8278(2) 0.3146(2) 0.0189(4) Uani d . 1 . .
    H H9 0.2204 0.9020 0.3600 0.023 Uiso calc R 1 . .
    C C10 0.3979(2) 0.8102(2) 0.3795(2) 0.0161(4) Uani d . 1 . .
    H H10 0.4579 0.8713 0.4688 0.019 Uiso calc R 1 . .
    C C11 0.9390(2) 0.7870(2) 0.58181(19) 0.0122(4) Uani d . 1 . .
    C C12 0.8984(2) 0.6685(2) 0.62999(19) 0.0120(4) Uani d . 1 . .
    C C13 0.9480(2) 0.6997(2) 0.7706(2) 0.0139(4) Uani d . 1 . .
    H H13 0.9255 0.6212 0.8035 0.017 Uiso calc R 1 . .
    C C14 1.0294(2) 0.8440(2) 0.8609(2) 0.0154(4) Uani d . 1 . .
    H H14 1.0595 0.8633 0.9536 0.019 Uiso calc R 1 . .
    C C15 1.0658(2) 0.9608(2) 0.8110(2) 0.0156(4) Uani d . 1 . .
    H H15 1.1204 1.0585 0.8712 0.019 Uiso calc R 1 . .
    C C16 1.0218(2) 0.9330(2) 0.6732(2) 0.0143(4) Uani d . 1 . .
    H H16 1.0473 1.0118 0.6414 0.017 Uiso calc R 1 . .
    C C17 0.5230(2) 0.0591(2) 0.1785(2) 0.0166(4) Uani d . 1 . .
    H H17A 0.5356 0.0183 0.2509 0.025 Uiso calc R 1 . .
    H H17B 0.5999 0.0428 0.1404 0.025 Uiso calc R 1 . .
    H H17C 0.4197 0.0095 0.1098 0.025 Uiso calc R 1 . .
    C C18 0.4199(2) 0.2557(2) 0.2899(2) 0.0156(4) Uani d . 1 . .
    H H18A 0.3185 0.2163 0.2174 0.023 Uiso calc R 1 . .
    H H18B 0.4408 0.3623 0.3329 0.023 Uiso calc R 1 . .
    H H18C 0.4216 0.2051 0.3549 0.023 Uiso calc R 1 . .
    C C19 0.5451(2) 0.2294(2) 0.23343(19) 0.0119(4) Uani d . 1 . .
loop_
    _atom_site_aniso_label
    _atom_site_aniso_U_11
    _atom_site_aniso_U_22
    _atom_site_aniso_U_33
    _atom_site_aniso_U_12
    _atom_site_aniso_U_13
    _atom_site_aniso_U_23
    Mo1 0.01067(9) 0.01016(9) 0.00976(9) 0.00212(6) 0.00322(6) 0.00433(6)
    O1 0.0185(7) 0.0120(7) 0.0142(7) 0.0015(6) 0.0028(6) 0.0051(6)
    O2 0.0143(7) 0.0182(7) 0.0193(7) 0.0037(6) 0.0090(6) 0.0064(6)
    O3 0.0135(7) 0.0145(7) 0.0121(7) 0.0054(6) 0.0038(5) 0.0046(5)
    O4 0.0148(7) 0.0147(7) 0.0117(7) 0.0006(6) 0.0026(6) 0.0058(6)
    N1 0.0081(8) 0.0116(8) 0.0149(8) 0.0030(6) 0.0043(6) 0.0046(7)
    N2 0.0139(8) 0.0106(8) 0.0093(8) 0.0031(6) 0.0052(6) 0.0032(6)
    C1 0.0132(10) 0.0134(9) 0.0099(9) 0.0013(8) 0.0031(7) 0.0047(7)
    C2 0.0116(9) 0.0116(9) 0.0150(10) 0.0042(8) 0.0053(8) 0.0059(8)
    C3 0.0086(9) 0.0135(9) 0.0167(10) 0.0037(7) 0.0048(8) 0.0090(8)
    C4 0.0152(10) 0.0106(9) 0.0114(9) 0.0030(8) 0.0045(8) 0.0014(7)
    C5 0.0145(10) 0.0123(9) 0.0150(10) 0.0036(8) 0.0069(8) 0.0088(8)
    C6 0.0137(10) 0.0142(9) 0.0148(10) 0.0041(8) 0.0070(8) 0.0082(8)
    C7 0.0133(10) 0.0184(10) 0.0157(10) 0.0035(8) 0.0047(8) 0.0083(8)
    C8 0.0161(10) 0.0238(11) 0.0253(11) 0.0111(9) 0.0100(9) 0.0163(9)
    C9 0.0248(12) 0.0181(10) 0.0244(11) 0.0123(9) 0.0156(9) 0.0121(9)
    C10 0.0220(11) 0.0143(10) 0.0141(10) 0.0066(8) 0.0084(8) 0.0058(8)
    C11 0.0075(9) 0.0169(10) 0.0124(9) 0.0052(8) 0.0023(7) 0.0059(8)
    C12 0.0078(9) 0.0142(9) 0.0148(10) 0.0044(7) 0.0041(7) 0.0056(8)
    C13 0.0119(10) 0.0173(10) 0.0163(10) 0.0060(8) 0.0068(8) 0.0091(8)
    C14 0.0140(10) 0.0207(10) 0.0110(9) 0.0054(8) 0.0045(8) 0.0046(8)
    C15 0.0129(10) 0.0139(10) 0.0160(10) 0.0035(8) 0.0032(8) 0.0019(8)
    C16 0.0127(10) 0.0131(10) 0.0181(10) 0.0044(8) 0.0043(8) 0.0083(8)
    C17 0.0173(10) 0.0122(10) 0.0175(10) 0.0026(8) 0.0047(8) 0.0042(8)
    C18 0.0131(10) 0.0190(10) 0.0168(10) 0.0049(8) 0.0067(8) 0.0083(8)
    C19 0.0117(9) 0.0098(9) 0.0139(9) 0.0021(7) 0.0054(8) 0.0035(8)
_geom_special_details
;
All e.s.d.'s (except the e.s.d. in the dihedral angle between two l.s. planes)
are estimated using the full covariance matrix. The cell e.s.d.'s are taken
into account individually in the estimation of e.s.d.'s in distances, angles
and torsion angles; correlations between e.s.d.'s in cell parameters are only
used when they are defined by crystal symmetry. An approximate (isotropic)
treatment of cell e.s.d.'s is used for estimating e.s.d.'s involving l.s.
planes.
;
loop_
    _geom_bond_atom_site_label_1
    _geom_bond_atom_site_label_2
    _geom_bond_site_symmetry_2
    _geom_bond_distance
    _geom_bond_publ_flag
    Mo1 O1 . 1.7072(14) yes
    Mo1 O2 . 1.7120(14) yes
    Mo1 O4 . 1.9373(13) yes
    Mo1 O3 . 2.0917(14) yes
    Mo1 N2 . 2.1442(16) yes
    Mo1 N1 . 2.3402(16) yes
    O3 C5 . 1.313(2) ?
    O4 C11 . 1.345(2) ?
    N1 C3 . 1.286(2) ?
    N1 C2 . 1.477(2) ?
    N2 C1 . 1.301(3) ?
    N2 C4 . 1.472(2) ?
    C1 C6 . 1.428(3) ?
    C1 H1 . 0.9300 ?
    C2 C19 . 1.534(3) ?
    C2 H2A . 0.9700 ?
    C2 H2B . 0.9700 ?
    C3 C12 . 1.454(3) ?
    C3 H3 . 0.9300 ?
    C4 C19 . 1.549(3) ?
    C4 H4A . 0.9700 ?
    C4 H4B . 0.9700 ?
    C5 C10 . 1.410(3) ?
    C5 C6 . 1.425(3) ?
    C6 C7 . 1.415(3) ?
    C7 C8 . 1.370(3) ?
    C7 H7 . 0.9300 ?
    C8 C9 . 1.401(3) ?
    C8 H8 . 0.9300 ?
    C9 C10 . 1.378(3) ?
    C9 H9 . 0.9300 ?
    C10 H10 . 0.9300 ?
    C11 C16 . 1.395(3) ?
    C11 C12 . 1.407(3) ?
    C12 C13 . 1.406(3) ?
    C13 C14 . 1.379(3) ?
    C13 H13 . 0.9300 ?
    C14 C15 . 1.395(3) ?
    C14 H14 . 0.9300 ?
    C15 C16 . 1.385(3) ?
    C15 H15 . 0.9300 ?
    C16 H16 . 0.9300 ?
    C17 C19 . 1.534(3) ?
    C17 H17A . 0.9600 ?
    C17 H17B . 0.9600 ?
    C17 H17C . 0.9600 ?
    C18 C19 . 1.525(3) ?
    C18 H18A . 0.9600 ?
    C18 H18B . 0.9600 ?
    C18 H18C . 0.9600 ?
loop_
    _geom_angle_atom_site_label_1
    _geom_angle_atom_site_label_2
    _geom_angle_atom_site_label_3
    _geom_angle_site_symmetry_1
    _geom_angle_site_symmetry_3
    _geom_angle
    _geom_angle_publ_flag
    O1 Mo1 O2 . . 103.33(7) ?
    O1 Mo1 O4 . . 101.99(6) ?
    O2 Mo1 O4 . . 102.79(6) ?
    O1 Mo1 O3 . . 90.82(6) ?
    O2 Mo1 O3 . . 161.79(6) ?
    O4 Mo1 O3 . . 85.05(6) ?
    O1 Mo1 N2 . . 93.87(6) ?
    O2 Mo1 N2 . . 88.54(6) ?
    O4 Mo1 N2 . . 157.64(6) ?
    O3 Mo1 N2 . . 79.01(6) ?
    O1 Mo1 N1 . . 170.94(6) ?
    O2 Mo1 N1 . . 84.17(6) ?
    O4 Mo1 N1 . . 80.95(6) ?
    O3 Mo1 N1 . . 80.84(5) ?
    N2 Mo1 N1 . . 81.12(6) ?
    C5 O3 Mo1 . . 123.46(12) ?
    C11 O4 Mo1 . . 134.29(12) ?
    C3 N1 C2 . . 115.90(16) ?
    C3 N1 Mo1 . . 124.12(13) ?
    C2 N1 Mo1 . . 119.23(12) ?
    C1 N2 C4 . . 117.18(16) ?
    C1 N2 Mo1 . . 122.83(13) ?
    C4 N2 Mo1 . . 119.87(12) ?
    N2 C1 C6 . . 125.94(18) ?
    N2 C1 H1 . . 117.0 ?
    C6 C1 H1 . . 117.0 ?
    N1 C2 C19 . . 115.73(15) ?
    N1 C2 H2A . . 108.3 ?
    C19 C2 H2A . . 108.3 ?
    N1 C2 H2B . . 108.3 ?
    C19 C2 H2B . . 108.3 ?
    H2A C2 H2B . . 107.4 ?
    N1 C3 C12 . . 125.78(17) ?
    N1 C3 H3 . . 117.1 ?
    C12 C3 H3 . . 117.1 ?
    N2 C4 C19 . . 110.04(15) ?
    N2 C4 H4A . . 109.7 ?
    C19 C4 H4A . . 109.7 ?
    N2 C4 H4B . . 109.7 ?
    C19 C4 H4B . . 109.7 ?
    H4A C4 H4B . . 108.2 ?
    O3 C5 C10 . . 120.15(18) ?
    O3 C5 C6 . . 122.19(18) ?
    C10 C5 C6 . . 117.62(18) ?
    C7 C6 C5 . . 119.77(18) ?
    C7 C6 C1 . . 119.37(18) ?
    C5 C6 C1 . . 119.60(17) ?
    C8 C7 C6 . . 121.04(19) ?
    C8 C7 H7 . . 119.5 ?
    C6 C7 H7 . . 119.5 ?
    C7 C8 C9 . . 119.36(19) ?
    C7 C8 H8 . . 120.3 ?
    C9 C8 H8 . . 120.3 ?
    C10 C9 C8 . . 120.94(19) ?
    C10 C9 H9 . . 119.5 ?
    C8 C9 H9 . . 119.5 ?
    C9 C10 C5 . . 121.24(19) ?
    C9 C10 H10 . . 119.4 ?
    C5 C10 H10 . . 119.4 ?
    O4 C11 C16 . . 117.93(17) ?
    O4 C11 C12 . . 122.15(17) ?
    C16 C11 C12 . . 119.80(18) ?
    C13 C12 C11 . . 118.62(18) ?
    C13 C12 C3 . . 117.94(17) ?
    C11 C12 C3 . . 123.05(17) ?
    C14 C13 C12 . . 121.52(18) ?
    C14 C13 H13 . . 119.2 ?
    C12 C13 H13 . . 119.2 ?
    C13 C14 C15 . . 118.99(18) ?
    C13 C14 H14 . . 120.5 ?
    C15 C14 H14 . . 120.5 ?
    C16 C15 C14 . . 120.85(19) ?
    C16 C15 H15 . . 119.6 ?
    C14 C15 H15 . . 119.6 ?
    C15 C16 C11 . . 120.17(18) ?
    C15 C16 H16 . . 119.9 ?
    C11 C16 H16 . . 119.9 ?
    C19 C17 H17A . . 109.5 ?
    C19 C17 H17B . . 109.5 ?
    H17A C17 H17B . . 109.5 ?
    C19 C17 H17C . . 109.5 ?
    H17A C17 H17C . . 109.5 ?
    H17B C17 H17C . . 109.5 ?
    C19 C18 H18A . . 109.5 ?
    C19 C18 H18B . . 109.5 ?
    H18A C18 H18B . . 109.5 ?
    C19 C18 H18C . . 109.5 ?
    H18A C18 H18C . . 109.5 ?
    H18B C18 H18C . . 109.5 ?
    C18 C19 C2 . . 111.61(16) ?
    C18 C19 C17 . . 109.71(16) ?
    C2 C19 C17 . . 106.47(16) ?
    C18 C19 C4 . . 110.70(16) ?
    C2 C19 C4 . . 110.88(15) ?
    C17 C19 C4 . . 107.29(15) ?
loop_
    _geom_torsion_atom_site_label_1
    _geom_torsion_atom_site_label_2
    _geom_torsion_atom_site_label_3
    _geom_torsion_atom_site_label_4
    _geom_torsion_site_symmetry_1
    _geom_torsion_site_symmetry_2
    _geom_torsion_site_symmetry_3
    _geom_torsion_site_symmetry_4
    _geom_torsion
    _geom_torsion_publ_flag
    O1 Mo1 O3 C5 . . . . 41.55(15) ?
    O2 Mo1 O3 C5 . . . . -99.9(2) ?
    O4 Mo1 O3 C5 . . . . 143.51(15) ?
    N2 Mo1 O3 C5 . . . . -52.23(14) ?
    N1 Mo1 O3 C5 . . . . -134.88(15) ?
    O1 Mo1 O4 C11 . . . . 135.68(17) ?
    O2 Mo1 O4 C11 . . . . -117.46(17) ?
    O3 Mo1 O4 C11 . . . . 45.89(17) ?
    N2 Mo1 O4 C11 . . . . 1.4(3) ?
    N1 Mo1 O4 C11 . . . . -35.61(17) ?
    O2 Mo1 N1 C3 . . . . 121.32(16) ?
    O4 Mo1 N1 C3 . . . . 17.34(15) ?
    O3 Mo1 N1 C3 . . . . -69.06(15) ?
    N2 Mo1 N1 C3 . . . . -149.25(16) ?
    O2 Mo1 N1 C2 . . . . -48.30(13) ?
    O4 Mo1 N1 C2 . . . . -152.29(13) ?
    O3 Mo1 N1 C2 . . . . 121.32(13) ?
    N2 Mo1 N1 C2 . . . . 41.12(13) ?
    O1 Mo1 N2 C1 . . . . -48.07(15) ?
    O2 Mo1 N2 C1 . . . . -151.34(15) ?
    O4 Mo1 N2 C1 . . . . 87.3(2) ?
    O3 Mo1 N2 C1 . . . . 42.02(15) ?
    N1 Mo1 N2 C1 . . . . 124.33(15) ?
    O1 Mo1 N2 C4 . . . . 136.02(13) ?
    O2 Mo1 N2 C4 . . . . 32.75(14) ?
    O4 Mo1 N2 C4 . . . . -88.6(2) ?
    O3 Mo1 N2 C4 . . . . -133.89(14) ?
    N1 Mo1 N2 C4 . . . . -51.57(13) ?
    C4 N2 C1 C6 . . . . 159.34(18) ?
    Mo1 N2 C1 C6 . . . . -16.7(3) ?
    C3 N1 C2 C19 . . . . 133.97(18) ?
    Mo1 N1 C2 C19 . . . . -55.57(19) ?
    C2 N1 C3 C12 . . . . 170.57(17) ?
    Mo1 N1 C3 C12 . . . . 0.6(3) ?
    C1 N2 C4 C19 . . . . -100.26(19) ?
    Mo1 N2 C4 C19 . . . . 75.87(17) ?
    Mo1 O3 C5 C10 . . . . -146.68(14) ?
    Mo1 O3 C5 C6 . . . . 35.9(2) ?
    O3 C5 C6 C7 . . . . 178.78(17) ?
    C10 C5 C6 C7 . . . . 1.3(3) ?
    O3 C5 C6 C1 . . . . 11.6(3) ?
    C10 C5 C6 C1 . . . . -165.83(18) ?
    N2 C1 C6 C7 . . . . 171.47(18) ?
    N2 C1 C6 C5 . . . . -21.3(3) ?
    C5 C6 C7 C8 . . . . 0.1(3) ?
    C1 C6 C7 C8 . . . . 167.25(19) ?
    C6 C7 C8 C9 . . . . -0.8(3) ?
    C7 C8 C9 C10 . . . . 0.1(3) ?
    C8 C9 C10 C5 . . . . 1.3(3) ?
    O3 C5 C10 C9 . . . . -179.54(18) ?
    C6 C5 C10 C9 . . . . -2.0(3) ?
    Mo1 O4 C11 C16 . . . . -150.25(15) ?
    Mo1 O4 C11 C12 . . . . 33.8(3) ?
    O4 C11 C12 C13 . . . . 173.48(17) ?
    C16 C11 C12 C13 . . . . -2.4(3) ?
    O4 C11 C12 C3 . . . . 0.8(3) ?
    C16 C11 C12 C3 . . . . -175.13(18) ?
    N1 C3 C12 C13 . . . . 172.40(18) ?
    N1 C3 C12 C11 . . . . -14.9(3) ?
    C11 C12 C13 C14 . . . . 2.7(3) ?
    C3 C12 C13 C14 . . . . 175.75(18) ?
    C12 C13 C14 C15 . . . . -1.4(3) ?
    C13 C14 C15 C16 . . . . -0.2(3) ?
    C14 C15 C16 C11 . . . . 0.4(3) ?
    O4 C11 C16 C15 . . . . -175.12(17) ?
    C12 C11 C16 C15 . . . . 1.0(3) ?
    N1 C2 C19 C18 . . . . -59.5(2) ?
    N1 C2 C19 C17 . . . . -179.21(16) ?
    N1 C2 C19 C4 . . . . 64.4(2) ?
    N2 C4 C19 C18 . . . . 52.6(2) ?
    N2 C4 C19 C2 . . . . -71.82(19) ?
    N2 C4 C19 C17 . . . . 172.30(15) ?
loop_
    _geom_hbond_atom_site_label_D
    _geom_hbond_atom_site_label_H
    _geom_hbond_atom_site_label_A
    _geom_hbond_site_symmetry_A
    _geom_hbond_distance_DH
    _geom_hbond_distance_HA
    _geom_hbond_distance_DA
    _geom_hbond_angle_DHA
    C4 H4A O2 . 0.97 2.49 2.986(2) 111.5
    C1 H1 O1 2_665 0.93 2.54 3.227(2) 131.0
    C4 H4B O1 2_665 0.97 2.56 3.294(2) 132.4
    C7 H7 O2 2_665 0.93 2.55 3.315(2) 139.9
data_global
_journal_date_recd_electronic     2008-06-28
_journal_date_accepted     2008-07-13
_journal_name_full     'Acta Crystallographica, Section E'
_journal_year     2008
_journal_volume     64
_journal_issue      8
_journal_page_first     m1036
_journal_page_last     m1036
_journal_paper_category     QM
_journal_coeditor_code     WM2183
_publ_contact_author
;
  Alireza Abbasi
  School of Chemistry
  University College of Science
  University of Tehran
  Tehran
  Iran
;
_publ_contact_author_email     aabbasi@khayam.ut.ac.ir
_publ_contact_author_fax     '+98 21 66495291'
_publ_contact_author_phone     '+98 21 61112614'
_publ_section_title
;\
{2,2'-[(2,2-Dimethylpropane-1,3-diyl)bis(nitrilomethylidyne)]diphenolato}\
dioxidomolybdenum(VI)
;
loop_
    _publ_author_name
    _publ_author_address
    'Abbasi, Alireza'
;
School of Chemistry
University College of Science
University of Tehran
Iran
;
    'Sheikhshoaie, Iran'
;
Chemistry Department
Shahid Bahonar University
Kerman
Iran
;
    'Saghaei, Abbas'
;
Islamic Azad University
Science and Research Branch
Tehran
Iran
;
    'Monadi, Niaz'
;
Chemistry Department
Shahid Bahonar University
Kerman
Iran
;
