# Supplementary material for: {2,2′-[(2,2-Dimethyl­propane-1,3-di­yl)­bis­(nitrilo­methyl­idyne)]­diphenolato}­dioxidomolybdenum(VI)
Source: Acta Crystallogr Sect E Struct Rep Online. 2008 Jul 19;64(Pt 8):m1036. doi: 10.1107/S160053680802182X (PMC2961957; doi:10.1107/S160053680802182X)
Supplement: Supplementary file 2 [file e-64-m1036-Isup2.hkl]

# 
# h,k,l, Fc-squared, Fo-squared, sigma(Fo-squared) and status flag 
# 
data_I
_shelx_title '  data-6' 
_shelx_refln_list_code          4 
_shelx_F_calc_maximum      157.73 
_exptl_crystal_F_000       444.00 
_reflns_d_resolution_high  0.8108 
 
loop_ 
 _symmetry_equiv_pos_as_xyz 
 'x, y, z' 
 '-x, -y, -z' 
 
_cell_length_a     9.3875 
_cell_length_b     9.5597 
_cell_length_c    11.0422 
_cell_angle_alpha 104.679 
_cell_angle_beta  108.194 
_cell_angle_gamma 101.122 
 
_shelx_F_squared_multiplier     1.000 
 
loop_ 
 _refln_index_h 
 _refln_index_k 
 _refln_index_l 
 _refln_F_squared_calc 
 _refln_F_squared_meas 
 _refln_F_squared_sigma 
 _refln_observed_status 
   1   0   0      446.17      444.13      5.45 o 
   2   0   0      682.92      687.71      8.79 o 
   3   0   0       97.04      120.45      2.75 o 
   4   0   0     3817.84     3719.14     43.26 o 
   5   0   0       94.60       88.28      3.96 o 
   6   0   0     3419.00     3511.54     56.79 o 
   7   0   0      223.02      208.58     11.87 o 
   8   0   0      515.58      487.91     18.47 o 
   9   0   0      583.44      556.59     21.20 o 
  10   0   0      759.80      743.78     38.37 o 
 -10   1   0      208.80      221.02     14.96 o 
  -9   1   0       61.76       81.84     10.05 o 
  -8   1   0       92.61      114.93     10.38 o 
  -7   1   0     2974.42     3054.90     39.81 o 
  -6   1   0      421.12      435.32     12.71 o 
  -5   1   0      751.53      704.66     12.60 o 
  -4   1   0      289.02      396.45      8.10 o 
  -3   1   0      117.84      171.18      4.76 o 
  -2   1   0    11972.02    11507.93    123.09 o 
  -1   1   0     4605.77     4672.70     50.87 o 
   0   1   0    10674.06    10221.23     78.97 o 
   1   1   0      177.40      193.39      2.92 o 
   2   1   0     5674.84     5659.62    133.54 o 
   3   1   0     1542.18     1565.14     26.34 o 
   4   1   0     3415.25     3527.70     53.37 o 
   5   1   0      855.22      846.42     20.22 o 
   6   1   0      862.14      881.02     22.29 o 
   7   1   0     1031.35     1020.07     31.27 o 
   8   1   0     1408.50     1375.94     33.23 o 
   9   1   0      154.38      157.62     12.97 o 
  10   1   0      440.05      422.54     20.32 o 
 -10   2   0       10.51        7.61      7.08 o 
  -9   2   0      886.02      901.25     32.19 o 
  -8   2   0      219.18      197.89     14.21 o 
  -7   2   0     1061.46     1083.55     31.91 o 
  -6   2   0      938.51      975.95     16.84 o 
  -5   2   0     1701.96     1748.48     24.32 o 
  -4   2   0      186.65      210.68      6.11 o 
  -3   2   0      114.63       68.31      3.27 o 
  -2   2   0      270.23      300.44      8.19 o 
  -1   2   0     3438.63     3410.95     41.56 o 
   0   2   0     2676.71     2785.10     31.11 o 
   1   2   0     7552.59     7457.29    105.77 o 
   2   2   0      247.90      255.94      5.42 o 
   3   2   0     2668.92     2685.93     45.10 o 
   4   2   0      360.07      358.65     17.66 o 
   5   2   0     4492.54     4591.91     70.08 o 
   6   2   0      231.80      214.07     11.80 o 
   7   2   0     2238.74     2135.12     42.55 o 
   8   2   0     1305.73     1266.56     35.48 o 
   9   2   0      493.73      468.78     20.73 o 
 -10   3   0      549.70      528.51     20.23 o 
  -9   3   0      534.18      520.51     18.62 o 
  -8   3   0      948.85      940.50     18.51 o 
  -7   3   0      350.35      356.38     10.51 o 
  -6   3   0     3252.84     3300.77     41.86 o 
  -5   3   0      113.37      115.82      5.66 o 
  -4   3   0      243.87      186.51      6.37 o 
  -3   3   0     1896.70     1868.75     23.64 o 
  -2   3   0      894.94      838.69     19.28 o 
  -1   3   0       47.44       29.95      5.34 o 
   0   3   0     2085.63     2060.74     24.73 o 
   1   3   0     1169.31     1133.49     18.78 o 
   2   3   0      322.23      294.06      8.27 o 
   3   3   0     3707.28     3892.90     45.58 o 
   4   3   0     2167.67     2236.29     66.10 o 
   5   3   0      879.23      849.49     36.03 o 
   6   3   0      191.44      186.43     11.33 o 
   7   3   0      661.98      627.10     21.14 o 
   8   3   0        7.06        6.41      6.94 o 
   9   3   0      461.40      464.72     21.50 o 
 -10   4   0      958.12      944.43     26.78 o 
  -9   4   0        0.29        1.09      4.10 o 
  -8   4   0     1999.97     1977.74     47.81 o 
  -7   4   0      365.28      382.03     10.91 o 
  -6   4   0     1883.93     1841.90     26.80 o 
  -5   4   0       44.01       51.94      4.37 o 
  -4   4   0     3764.90     3697.05     44.00 o 
  -3   4   0      796.19      853.82     13.28 o 
  -2   4   0     2411.72     2383.59     43.96 o 
  -1   4   0       12.08       13.77      2.07 o 
   0   4   0        6.49       35.05      2.74 o 
   1   4   0       77.79      104.47      4.59 o 
   2   4   0     4524.36     4550.11     66.42 o 
   3   4   0      369.30      389.32     14.02 o 
   4   4   0     1928.78     2021.13     46.95 o 
   5   4   0        2.53        6.19      5.38 o 
   6   4   0      624.41      590.45     19.84 o 
   7   4   0      156.39      147.00     12.81 o 
   8   4   0     1352.72     1266.65     34.10 o 
 -10   5   0       52.94       52.36      9.10 o 
  -9   5   0     1173.21     1200.92     25.24 o 
  -8   5   0      853.13      846.94     17.73 o 
  -7   5   0      108.88      110.45      6.46 o 
  -6   5   0      350.72      355.46     14.20 o 
  -5   5   0     2630.65     2609.95     34.13 o 
  -4   5   0     1274.03     1236.07     18.74 o 
  -3   5   0     2399.44     2385.03     30.29 o 
  -2   5   0     1184.68     1214.50     27.49 o 
  -1   5   0      541.46      552.29     11.46 o 
   0   5   0      173.18      141.88      5.94 o 
   1   5   0      815.80      805.98     17.63 o 
   2   5   0     1224.61     1239.83     19.41 o 
   3   5   0      117.72      111.50      5.73 o 
   4   5   0      457.09      488.09     17.94 o 
   5   5   0      695.83      705.95     21.31 o 
   6   5   0     1566.07     1478.61     54.55 o 
   7   5   0      388.03      378.04     18.28 o 
   8   5   0      247.14      234.37     16.23 o 
 -10   6   0      173.33      184.89     14.56 o 
  -9   6   0      747.39      776.08     26.31 o 
  -8   6   0       36.12       46.65      8.39 o 
  -7   6   0      860.46      851.11     17.14 o 
  -6   6   0     1343.51     1356.04     22.26 o 
  -5   6   0     4490.37     4416.37     61.18 o 
  -4   6   0       78.48       70.66      4.47 o 
  -3   6   0     3360.61     3270.24     40.34 o 
  -2   6   0       30.42       38.50      5.23 o 
  -1   6   0     2210.88     2153.68     28.85 o 
   0   6   0        0.11        0.00      2.46 o 
   1   6   0     1098.98     1081.11     18.15 o 
   2   6   0       44.88       53.11      7.02 o 
   3   6   0     1938.98     2000.89     29.46 o 
   4   6   0      192.85      195.38     13.90 o 
   5   6   0      899.17      833.99     24.70 o 
   6   6   0      267.47      259.33     15.36 o 
   7   6   0      594.72      638.10     26.26 o 
 -10   7   0      421.08      399.64     18.61 o 
  -9   7   0      188.38      160.24     12.04 o 
  -8   7   0      608.06      578.96     19.92 o 
  -7   7   0      575.04      563.21     38.62 o 
  -6   7   0     1936.96     1928.30     28.52 o 
  -5   7   0     2593.28     2572.31     37.25 o 
  -4   7   0     1403.23     1362.84     21.09 o 
  -3   7   0     1429.92     1427.43     23.40 o 
  -2   7   0     1497.79     1532.86     28.60 o 
  -1   7   0     1851.87     1863.87     26.96 o 
   0   7   0     1082.60     1063.36     18.66 o 
   1   7   0      433.08      434.03     11.44 o 
   2   7   0      382.87      405.33     11.39 o 
   3   7   0      818.37      827.99     20.41 o 
   4   7   0        8.43        5.94      8.23 o 
   5   7   0     1369.78     1362.42     33.91 o 
   6   7   0       38.41       37.62      9.30 o 
  -9   8   0       51.92       66.40      9.92 o 
  -8   8   0      281.48      262.85     14.73 o 
  -7   8   0       66.63       65.07     10.51 o 
  -6   8   0      722.83      656.92     20.61 o 
  -5   8   0        2.52        4.87      5.27 o 
  -4   8   0      449.27      462.69     16.45 o 
  -3   8   0      197.82      221.45      8.03 o 
  -2   8   0     4077.71     4118.83     64.18 o 
  -1   8   0       52.11       77.06      7.77 o 
   0   8   0      881.55      897.21     17.76 o 
   1   8   0      309.32      302.49     10.35 o 
   2   8   0     1662.35     1691.26     34.96 o 
   3   8   0      168.95      171.56      8.93 o 
   4   8   0      548.07      561.52     20.63 o 
   5   8   0       31.95       19.88      8.40 o 
  -9   9   0      754.50      721.33     49.69 o 
  -8   9   0       45.58       60.31      9.59 o 
  -7   9   0      784.56      736.25     23.98 o 
  -6   9   0       84.99       77.27      9.61 o 
  -5   9   0      157.37      167.32     21.09 o 
  -4   9   0      788.58      790.74     23.13 o 
  -3   9   0      789.41      761.90     22.56 o 
  -2   9   0      312.19      303.99     14.74 o 
  -1   9   0      992.37     1016.10     19.63 o 
   0   9   0     1106.51     1149.65     29.69 o 
   1   9   0      815.96      798.15     18.08 o 
   2   9   0     1200.76     1251.35     29.95 o 
   3   9   0      160.04      192.06     13.29 o 
  -7  10   0      258.90      269.95     24.52 o 
  -6  10   0      184.61      187.22     13.52 o 
  -5  10   0      171.54      162.77     12.54 o 
  -4  10   0       76.46       63.72      9.30 o 
  -3  10   0     1109.29     1151.28     30.25 o 
  -2  10   0       15.20        7.26      6.28 o 
  -1  10   0      780.04      738.78     23.31 o 
   0  10   0       10.18       16.03      6.77 o 
   1  10   0      328.59      337.62     16.17 o 
   2  10   0       47.70       68.00      9.83 o 
  -5  11   0      241.15      258.33     16.00 o 
  -4  11   0      708.06      716.11     65.74 o 
  -3  11   0      202.07      186.94     14.11 o 
  -2  11   0      499.76      512.42     31.00 o 
  -1  11   0       73.27       45.53      9.29 o 
   0 -11   1      343.18      336.01     17.07 o 
   1 -11   1      375.08      366.87     17.92 o 
   2 -11   1      220.28      226.32     14.68 o 
   3 -11   1      363.12      345.30     20.24 o 
   4 -11   1      206.39      212.55     19.53 o 
   5 -11   1       79.41       71.81     10.68 o 
   6 -11   1       50.68       55.75      9.99 o 
  -2 -10   1     1158.75     1099.77     28.85 o 
  -1 -10   1       56.98       65.75      9.18 o 
   0 -10   1      852.44      822.03     37.51 o 
   1 -10   1        0.58        2.42      6.15 o 
   2 -10   1     1457.32     1441.39     34.07 o 
   3 -10   1      390.22      391.24     17.04 o 
   4 -10   1      192.47      206.96     23.22 o 
   5 -10   1      547.55      529.58     20.42 o 
   6 -10   1     1168.94     1106.59     30.57 o 
   7 -10   1        1.17        7.96      7.01 o 
  -4  -9   1        6.29       14.05      7.22 o 
  -3  -9   1      627.00      645.20     21.78 o 
  -2  -9   1      977.07      951.85     25.12 o 
  -1  -9   1       71.67       81.01      6.56 o 
   0  -9   1      792.83      794.35     16.96 o 
   1  -9   1     1749.74     1823.43     37.50 o 
   2  -9   1      158.19      175.37     11.34 o 
   3  -9   1      458.01      425.74     16.58 o 
   4  -9   1     1316.99     1250.94     30.17 o 
   5  -9   1       55.60       53.07      8.30 o 
   6  -9   1      235.94      212.45     13.21 o 
   7  -9   1      209.61      188.13     13.21 o 
   8  -9   1      446.45      432.88     19.41 o 
  -5  -8   1      410.32      463.05     24.68 o 
  -4  -8   1      507.11      516.70     19.73 o 
  -3  -8   1     1548.39     1537.13     26.36 o 
  -2  -8   1        7.42        5.16      4.03 o 
  -1  -8   1      736.24      743.48     15.85 o 
   0  -8   1       23.83       21.37      5.19 o 
   1  -8   1     1925.75     1917.52     28.25 o 
   2  -8   1      167.02      170.27      6.96 o 
   3  -8   1      939.31      915.18     23.40 o 
   4  -8   1      136.36      131.28      9.84 o 
   5  -8   1     2039.75     1935.89     38.87 o 
   6  -8   1      205.08      188.06     18.89 o 
   7  -8   1      801.65      757.06     23.00 o 
   8  -8   1        5.91        1.36      9.71 o 
   9  -8   1      101.65       95.35     11.03 o 
  -6  -7   1      779.21      744.09     29.38 o 
  -5  -7   1        1.01       13.33      6.29 o 
  -4  -7   1      955.35      970.60     25.88 o 
  -3  -7   1        5.81        0.00      4.76 o 
  -2  -7   1      498.03      503.50     15.68 o 
  -1  -7   1      904.92      915.69     17.01 o 
   0  -7   1     3568.84     3538.32     44.57 o 
   1  -7   1       26.12       39.71      4.01 o 
   2  -7   1      951.28      975.57     21.79 o 
   3  -7   1      730.90      699.96     12.08 o 
   4  -7   1     1456.56     1366.14     31.85 o 
   5  -7   1     2002.90     1992.88     63.18 o 
   6  -7   1       85.90       79.85      8.48 o 
   7  -7   1        7.53        3.06      6.13 o 
   8  -7   1      198.53      190.63     12.58 o 
   9  -7   1     1143.65     1145.20     30.45 o 
  10  -7   1      178.21      194.81     15.07 o 
  -7  -6   1      190.32      196.46     14.53 o 
  -6  -6   1      661.39      599.38     21.27 o 
  -5  -6   1      649.93      648.31     20.73 o 
  -4  -6   1      552.87      595.68     13.58 o 
  -3  -6   1      402.21      421.13     11.22 o 
  -2  -6   1     3639.26     3690.00     46.21 o 
  -1  -6   1     1508.93     1496.51     22.43 o 
   0  -6   1     3220.23     3261.05     40.42 o 
   1  -6   1       25.01       25.92      3.15 o 
   2  -6   1     3829.48     3793.32     68.10 o 
   3  -6   1       86.24       89.04      3.70 o 
   4  -6   1     4322.14     4422.04     72.97 o 
   5  -6   1      410.12      434.39      9.85 o 
   6  -6   1     2136.06     2056.86     74.36 o 
   7  -6   1       26.74       31.49      4.45 o 
   8  -6   1      639.37      622.78     17.56 o 
   9  -6   1       76.65       75.79      9.64 o 
  10  -6   1      673.36      709.54     23.49 o 
  -8  -5   1       33.92       42.57      9.16 o 
  -7  -5   1      719.06      682.32     27.25 o 
  -6  -5   1      438.45      417.65     17.10 o 
  -5  -5   1      666.85      696.50     20.68 o 
  -4  -5   1      848.74      908.61     34.57 o 
  -3  -5   1     1375.76     1364.45     21.00 o 
  -2  -5   1      407.57      424.57      9.94 o 
  -1  -5   1     3629.46     3662.63     44.00 o 
   0  -5   1     3007.50     3123.30     38.22 o 
   1  -5   1        4.26       33.12      3.49 o 
   2  -5   1      395.41      334.98      7.35 o 
   3  -5   1     2109.98     2064.68     39.82 o 
   4  -5   1     2892.05     2929.21     49.60 o 
   5  -5   1     2793.11     2798.66     36.13 o 
   6  -5   1     1199.31     1167.50     24.17 o 
   7  -5   1      717.34      714.81     15.34 o 
   8  -5   1      784.50      782.90     17.20 o 
   9  -5   1      594.99      607.48     16.01 o 
  10  -5   1      190.88      219.09     16.14 o 
  -9  -4   1      148.73      145.52     24.54 o 
  -8  -4   1      879.94      832.86     44.70 o 
  -7  -4   1     1493.40     1384.84     33.22 o 
  -6  -4   1        3.01        8.32      5.78 o 
  -5  -4   1      659.22      712.25     20.04 o 
  -4  -4   1        1.92       14.28      6.09 o 
  -3  -4   1      835.45      784.84     13.54 o 
  -2  -4   1      642.12      607.92     13.12 o 
  -1  -4   1     1807.29     1710.16     22.45 o 
   0  -4   1      180.05      193.50      7.65 o 
   1  -4   1     1778.84     1654.97     20.97 o 
   2  -4   1      201.90      216.13      7.99 o 
   3  -4   1     2102.47     2074.17     26.10 o 
   4  -4   1      442.74      434.55     17.22 o 
   5  -4   1     2838.01     2838.31     36.27 o 
   6  -4   1       10.30       15.66      3.63 o 
   7  -4   1     3417.38     3398.67     44.73 o 
   8  -4   1      123.56      124.97      7.51 o 
   9  -4   1     1168.14     1190.48     29.43 o 
  10  -4   1        1.96        8.23      6.50 o 
  -9  -3   1        6.85        3.69      7.27 o 
  -8  -3   1     1317.02     1237.83     32.22 o 
  -7  -3   1      360.19      367.79     16.19 o 
  -6  -3   1     1160.74     1195.29     42.23 o 
  -5  -3   1      855.87      835.25     25.89 o 
  -4  -3   1     1388.51     1306.16     18.32 o 
  -3  -3   1       29.41       29.43      3.13 o 
  -2  -3   1     3030.82     2963.76     35.04 o 
  -1  -3   1      798.55      767.80     13.92 o 
   0  -3   1      759.11      719.74     16.66 o 
   1  -3   1     3165.07     3094.48     44.00 o 
   2  -3   1      736.97      688.55      8.36 o 
   3  -3   1     1232.91     1164.45     16.22 o 
   4  -3   1      140.62       93.79      4.48 o 
   5  -3   1     1265.78     1256.74     19.42 o 
   6  -3   1     1322.25     1320.70     21.33 o 
   7  -3   1     3104.21     3166.91     50.05 o 
   8  -3   1       98.14      121.22      9.89 o 
   9  -3   1      118.14      162.61     11.74 o 
  10  -3   1      113.45      136.87     11.94 o 
 -10  -2   1      349.14      333.11     18.63 o 
  -9  -2   1      551.74      508.02     32.50 o 
  -8  -2   1      676.35      647.89     22.11 o 
  -7  -2   1      143.67      134.65     10.69 o 
  -6  -2   1     2522.38     2614.63     46.94 o 
  -4  -2   1     2751.83     2667.27     42.79 o 
  -3  -2   1        1.51        1.81      0.86 o 
  -2  -2   1     2195.69     2110.64     30.53 o 
  -1  -2   1     2454.03     2593.59     29.57 o 
   0  -2   1    13648.64    13495.64    148.85 o 
   1  -2   1      783.15      820.29     19.92 o 
   2  -2   1        7.46       27.47      2.03 o 
   3  -2   1     1258.45     1337.86     17.97 o 
   4  -2   1       13.24        3.56      2.15 o 
   5  -2   1       65.88       76.67      4.80 o 
   6  -2   1     1902.05     1890.38     36.43 o 
   7  -2   1        2.77        6.62      3.78 o 
   8  -2   1      748.73      776.81     39.71 o 
   9  -2   1        0.11       10.35      6.69 o 
  10  -2   1      498.66      451.85     44.35 o 
 -10  -1   1        9.36       21.06     10.96 o 
  -9  -1   1      874.04      820.22     25.75 o 
  -8  -1   1      366.03      387.05     17.00 o 
  -7  -1   1     1950.88     1978.57     39.20 o 
  -6  -1   1        0.20        4.72      4.68 o 
  -5  -1   1     1467.14     1405.30     27.55 o 
  -4  -1   1      347.89      354.51     10.87 o 
  -3  -1   1     2090.83     1973.68     31.15 o 
  -2  -1   1     9579.58     9655.02     90.67 o 
  -1  -1   1     9911.25     9918.24    109.08 o 
   0  -1   1      823.66      924.80     13.02 o 
   1  -1   1     2339.55     2405.10     26.93 o 
   2  -1   1     3431.06     3441.76     38.65 o 
   3  -1   1      900.80      822.61     12.45 o 
   4  -1   1        8.21        3.41      2.15 o 
   5  -1   1     1748.72     1835.39     25.37 o 
   6  -1   1     1133.07     1145.28     18.68 o 
   7  -1   1      676.11      681.88     21.39 o 
   8  -1   1      921.19      891.23     33.65 o 
   9  -1   1      174.25      177.58     13.08 o 
  10  -1   1      453.18      440.81     20.07 o 
 -10   0   1      289.82      312.17     24.99 o 
  -9   0   1     1101.20     1057.57     28.94 o 
  -8   0   1      413.76      399.38     16.76 o 
  -7   0   1      258.37      220.26     11.79 o 
  -6   0   1     4404.28     4519.70     53.42 o 
  -5   0   1     3997.64     4023.70     55.53 o 
  -4   0   1      469.48      407.56     11.87 o 
  -3   0   1     4182.60     4130.27     46.21 o 
  -2   0   1     1027.64     1001.20     12.31 o 
  -1   0   1    10119.29     9595.23     95.75 o 
   0   0   1     1367.32     1435.68     12.82 o 
   1   0   1     2429.31     2536.29     28.38 o 
   2   0   1      412.57      397.17      6.97 o 
   3   0   1     5099.47     5045.59     56.38 o 
   4   0   1      128.15      134.86      4.79 o 
   5   0   1     3681.67     3785.58     45.47 o 
   6   0   1        0.07        4.88      4.86 o 
   7   0   1      622.88      643.25     46.77 o 
   8   0   1       72.39       73.85      9.46 o 
   9   0   1     1204.79     1152.41     31.42 o 
  10   0   1      175.52      174.36     14.56 o 
 -11   1   1       19.91       19.21     10.06 o 
 -10   1   1      696.18      730.51     24.74 o 
  -9   1   1       53.16       44.11     12.32 o 
  -8   1   1     2722.21     2610.57     48.19 o 
  -7   1   1      100.18      106.37      5.78 o 
  -6   1   1     4415.23     4480.80     53.34 o 
  -5   1   1      127.80      152.79      5.78 o 
  -4   1   1      605.19      507.38      9.66 o 
  -3   1   1    12256.24    12425.19    132.29 o 
  -2   1   1    24878.59    22435.99    360.10 o 
  -1   1   1      874.76      866.22      9.36 o 
   0   1   1     2555.59     2667.98     30.91 o 
   1   1   1      976.25     1031.31     15.28 o 
   2   1   1     5740.28     5868.98     64.12 o 
   3   1   1     7374.78     7770.98     84.70 o 
   4   1   1     1790.13     1748.28     32.67 o 
   5   1   1      364.73      338.07     12.91 o 
   6   1   1      179.16      161.49     10.34 o 
   7   1   1     1384.07     1415.07     46.24 o 
   8   1   1      108.84       92.98     10.51 o 
   9   1   1      745.75      718.85     25.22 o 
 -11   2   1        5.46        3.81      6.54 o 
 -10   2   1     1197.23     1148.82     30.74 o 
  -9   2   1       13.03       19.94      7.11 o 
  -8   2   1     1116.78     1126.26     22.24 o 
  -7   2   1     1214.69     1232.62     20.48 o 
  -6   2   1       12.30        8.74      3.18 o 
  -5   2   1      239.15      297.60      8.10 o 
  -4   2   1     6521.31     6688.53     73.94 o 
  -3   2   1     1574.37     1601.03     25.31 o 
  -2   2   1      804.90      716.28     12.70 o 
  -1   2   1        9.58        9.23      1.51 o 
   0   2   1     2757.65     2665.62     30.39 o 
   1   2   1      352.17      351.47      8.06 o 
   2   2   1    10929.02    11071.15    210.62 o 
   3   2   1      296.20      287.72      8.25 o 
   4   2   1     3573.01     3535.68     72.40 o 
   5   2   1       31.75       29.11      7.56 o 
   6   2   1      426.67      408.69     16.15 o 
   7   2   1        5.35        4.52      6.45 o 
   8   2   1      611.33      597.62     25.32 o 
   9   2   1       77.66       78.74     11.33 o 
 -11   3   1      372.73      377.04     18.61 o 
 -10   3   1       88.12       77.61     21.76 o 
  -9   3   1      520.48      506.28     18.35 o 
  -8   3   1       45.12       53.14      5.52 o 
  -7   3   1      847.10      835.71     16.28 o 
  -6   3   1      262.71      237.66      8.36 o 
  -5   3   1     1451.63     1375.07     20.50 o 
  -4   3   1      284.77      281.73      7.42 o 
  -3   3   1     3986.08     4038.63     48.88 o 
  -2   3   1      107.04       86.37      5.01 o 
  -1   3   1     2553.27     2529.74     45.62 o 
   0   3   1      727.71      690.73     13.21 o 
   1   3   1     2145.87     2014.47     25.26 o 
   2   3   1     7403.59     7814.14     85.79 o 
   3   3   1     3685.37     3675.80     45.74 o 
   4   3   1      947.43      939.21     15.20 o 
   5   3   1     1169.91     1169.38     26.97 o 
   6   3   1      836.54      836.52     40.59 o 
   7   3   1     1105.27     1081.15     29.44 o 
   8   3   1      533.22      506.93     21.07 o 
 -11   4   1      565.28      526.44     20.83 o 
 -10   4   1      180.92      209.30     14.29 o 
  -9   4   1      804.44      801.99     17.81 o 
  -8   4   1      940.22      906.48     18.21 o 
  -7   4   1       47.45       38.71      6.30 o 
  -6   4   1       40.25       38.50      4.31 o 
  -5   4   1     2211.31     2262.25     30.19 o 
  -4   4   1      694.80      687.10     14.99 o 
  -3   4   1     2686.31     2828.44     41.55 o 
  -2   4   1       14.24       41.33      3.05 o 
  -1   4   1      282.11      440.69      8.74 o 
   0   4   1      175.22      224.74      6.31 o 
   1   4   1     3157.24     3144.11     38.11 o 
   2   4   1       76.66       79.37      5.29 o 
   3   4   1     1131.31     1078.55     17.43 o 
   4   4   1       40.11       40.72      6.47 o 
   5   4   1     1061.84     1080.00     26.69 o 
   6   4   1       12.41       12.35      6.58 o 
   7   4   1      917.80      862.61     26.66 o 
   8   4   1      119.86      101.20     12.40 o 
 -11   5   1      167.92      178.71     13.06 o 
 -10   5   1     1783.40     1727.85     29.78 o 
  -9   5   1        0.03        1.58      4.12 o 
  -8   5   1      587.87      588.04     21.22 o 
  -7   5   1      125.02      117.43      6.67 o 
  -6   5   1     3960.28     3937.84     49.16 o 
  -5   5   1      647.11      625.33     13.97 o 
  -4   5   1     3182.19     3091.50     38.59 o 
  -3   5   1        2.54        1.90      2.66 o 
  -2   5   1        4.81       23.23      3.21 o 
  -1   5   1      450.86      552.81     11.02 o 
   0   5   1     2939.52     2961.64     36.94 o 
   1   5   1      746.68      699.70     13.32 o 
   2   5   1      603.01      603.97     16.76 o 
   3   5   1       53.50       65.77     10.09 o 
   4   5   1     1203.92     1210.63     30.20 o 
   5   5   1      696.56      697.18     28.40 o 
   6   5   1      524.10      508.64     19.95 o 
   7   5   1       50.43       48.28      9.58 o 
 -10   6   1      388.73      379.58     13.13 o 
  -9   6   1      110.63      103.72      7.53 o 
  -8   6   1      924.24      933.29     19.00 o 
  -7   6   1       92.48       94.90      6.35 o 
  -6   6   1     2773.24     2750.96     37.31 o 
  -5   6   1       86.27      100.64      5.80 o 
  -4   6   1     1943.43     1890.98     27.71 o 
  -3   6   1      986.38     1055.97     29.28 o 
  -2   6   1     2848.00     2926.87     39.46 o 
  -1   6   1      118.34      126.25      5.94 o 
   0   6   1     1219.97     1217.18     19.67 o 
   1   6   1      397.44      388.03     10.39 o 
   2   6   1     1067.92     1055.65     18.91 o 
   3   6   1       23.79       23.89      4.18 o 
   4   6   1     1429.10     1322.07     79.89 o 
   5   6   1        5.17        5.71      6.56 o 
   6   6   1      512.60      512.69     21.03 o 
 -10   7   1        0.29        0.00      5.78 o 
  -9   7   1     1412.92     1341.83     81.24 o 
  -8   7   1       74.67       69.54      8.68 o 
  -7   7   1      671.28      670.63     18.34 o 
  -6   7   1       90.92       91.28     10.31 o 
  -5   7   1     2146.84     2093.32     31.01 o 
  -4   7   1      699.47      675.23     19.91 o 
  -3   7   1     1805.80     1833.18     26.88 o 
  -2   7   1     1194.79     1210.58     20.12 o 
  -1   7   1     1578.65     1517.76     30.54 o 
   0   7   1      595.23      564.84     13.16 o 
   1   7   1     1252.99     1256.14     26.99 o 
   2   7   1      623.26      612.39     17.83 o 
   3   7   1      307.08      312.80     10.67 o 
   4   7   1      405.86      415.60     17.45 o 
   5   7   1      202.38      203.46     14.30 o 
  -9   8   1      554.26      533.77     62.27 o 
  -8   8   1      129.31      121.06     14.02 o 
  -7   8   1     1251.34     1228.06     63.16 o 
  -6   8   1       29.24       30.88      6.86 o 
  -5   8   1      538.60      554.36     18.42 o 
  -4   8   1      339.67      332.79     10.64 o 
  -3   8   1     2215.46     2191.99     44.90 o 
  -2   8   1       11.03       16.48      4.73 o 
  -1   8   1     2047.99     2092.33     39.69 o 
   0   8   1       12.86       12.53      4.39 o 
   1   8   1      474.05      503.81     13.75 o 
   2   8   1       17.94       21.64      5.05 o 
   3   8   1      785.03      822.03     24.50 o 
   4   8   1        0.02        0.86      6.61 o 
  -9   9   1        1.56        0.00     16.90 o 
  -8   9   1      680.21      672.82     23.61 o 
  -7   9   1        1.19        2.03     10.72 o 
  -6   9   1      140.48      136.30     11.15 o 
  -5   9   1       22.79       28.24      6.98 o 
  -4   9   1     2052.23     1955.50     87.75 o 
  -3   9   1      242.75      246.99     17.02 o 
  -2   9   1     1493.44     1536.40     26.02 o 
  -1   9   1      362.68      415.50     12.57 o 
   0   9   1      280.38      271.34     10.70 o 
   1   9   1       36.75       38.89      6.10 o 
   2   9   1     1082.67     1134.85     23.16 o 
   3   9   1      298.09      307.05     16.50 o 
  -7  10   1        5.79        3.87      6.86 o 
  -6  10   1      563.82      574.83     21.36 o 
  -5  10   1      342.86      349.62     16.60 o 
  -4  10   1      611.02      644.47     34.12 o 
  -3  10   1       33.71       32.78      7.94 o 
  -2  10   1      967.37      965.71     27.29 o 
  -1  10   1       30.76       17.26      7.20 o 
   0  10   1     1444.16     1511.79     35.42 o 
   1  10   1       17.41       13.82      5.48 o 
  -5  11   1      223.69      234.60     15.83 o 
  -4  11   1        1.20        5.36      6.91 o 
  -3  11   1      502.43      477.11     20.37 o 
  -2  11   1       11.24       12.62      7.53 o 
  -1 -11   2      281.90      297.67     26.59 o 
   0 -11   2      116.56      116.67     20.12 o 
   1 -11   2     1013.02     1035.58     45.38 o 
   2 -11   2       51.86       49.46      9.17 o 
   3 -11   2      838.19      773.62     25.52 o 
   4 -11   2      367.28      309.30     16.52 o 
   5 -11   2      426.53      404.24     19.03 o 
   6 -11   2       48.49       57.77     10.19 o 
  -3 -10   2      245.85      214.23     21.64 o 
  -2 -10   2        7.18        1.81      6.23 o 
  -1 -10   2      623.60      632.84     42.64 o 
   0 -10   2        7.58        8.04      6.79 o 
   1 -10   2      941.87      901.78     43.51 o 
   2 -10   2      138.97      148.79     11.59 o 
   3 -10   2      953.13      860.59     57.06 o 
   4 -10   2       85.53       73.40      9.86 o 
   5 -10   2     1431.59     1344.13     66.01 o 
   6 -10   2       87.48       90.54     14.70 o 
   7 -10   2      468.07      454.34     19.61 o 
  -4  -9   2      421.07      426.97     18.68 o 
  -3  -9   2        0.08        6.38      4.81 o 
  -2  -9   2     1135.82     1154.47     29.46 o 
  -1  -9   2     1028.04      979.78     19.36 o 
   0  -9   2     1133.24     1158.03     28.05 o 
   1  -9   2       22.08       29.34      7.11 o 
   2  -9   2      162.95      152.93     10.87 o 
   3  -9   2     1656.35     1556.06     67.90 o 
   4  -9   2     1150.84     1155.55     28.87 o 
   5  -9   2     1197.65     1152.19     29.49 o 
   6  -9   2      331.90      315.06     15.78 o 
   7  -9   2      241.24      228.57     14.55 o 
   8  -9   2      190.37      199.71     14.17 o 
  -6  -8   2      290.29      285.49     16.80 o 
  -5  -8   2      379.10      373.41     17.47 o 
  -4  -8   2      274.14      281.41     19.09 o 
  -3  -8   2       94.90      102.47      7.33 o 
  -2  -8   2     2044.41     2091.81     31.56 o 
  -1  -8   2     1008.97     1035.13     18.98 o 
   0  -8   2      453.88      446.79     13.31 o 
   1  -8   2       40.04       40.15      6.66 o 
   2  -8   2     2109.41     2023.61     45.85 o 
   3  -8   2      101.81       81.74      8.36 o 
   4  -8   2      237.26      210.96     16.43 o 
   5  -8   2      354.10      346.46     21.76 o 
   6  -8   2      815.18      787.53     23.38 o 
   7  -8   2      109.02      118.58     11.16 o 
   8  -8   2      126.72      133.87     11.80 o 
   9  -8   2        0.09        9.34      7.13 o 
  -7  -7   2      566.80      550.91     22.45 o 
  -6  -7   2        2.82        3.37      6.15 o 
  -5  -7   2     1144.55     1134.65     61.41 o 
  -4  -7   2       69.87       76.66      7.16 o 
  -3  -7   2     1814.08     1846.62     42.35 o 
  -2  -7   2      147.57      146.28     11.91 o 
  -1  -7   2     3732.99     3782.41     47.49 o 
   0  -7   2      930.65      933.16     16.20 o 
   1  -7   2      105.83      102.57      9.56 o 
   2  -7   2      433.93      423.75     14.32 o 
   3  -7   2     1466.48     1401.48     29.05 o 
   4  -7   2      378.40      348.42     14.04 o 
   5  -7   2     3865.22     3807.34     62.21 o 
   6  -7   2      452.26      444.38     16.65 o 
   7  -7   2      264.77      259.21     33.26 o 
   8  -7   2      447.74      436.54     18.28 o 
   9  -7   2      357.45      376.71     17.84 o 
  -7  -6   2      218.29      181.27     13.58 o 
  -6  -6   2      642.27      652.00     21.77 o 
  -5  -6   2      554.34      559.61     18.98 o 
  -4  -6   2       94.86      100.12     15.26 o 
  -3  -6   2     2293.03     2351.87     45.94 o 
  -2  -6   2     4125.35     4139.19     50.58 o 
  -1  -6   2      678.80      680.32     13.21 o 
   0  -6   2      323.43      313.44      7.87 o 
   1  -6   2     1057.10      990.96     15.28 o 
   2  -6   2       37.94       47.54     10.39 o 
   3  -6   2     3746.44     3641.57     61.39 o 
   4  -6   2      713.57      755.26     19.56 o 
   5  -6   2     1719.22     1700.95     31.85 o 
   6  -6   2       75.79       79.52      5.11 o 
   7  -6   2     2404.16     2380.28     49.29 o 
   8  -6   2        3.10        0.00      6.23 o 
   9  -6   2      567.94      557.89     23.59 o 
  10  -6   2        2.18        0.00      9.49 o 
  -8  -5   2     1543.62     1469.94     36.82 o 
  -7  -5   2       24.44       19.90      7.41 o 
  -6  -5   2      600.84      545.69     25.89 o 
  -5  -5   2     1133.97     1101.61     46.59 o 
  -4  -5   2     2840.98     2885.75     37.62 o 
  -3  -5   2      513.07      553.98     11.83 o 
  -2  -5   2     4783.04     4984.42     58.12 o 
  -1  -5   2      282.03      276.66      9.37 o 
   0  -5   2     2001.40     1908.04     24.92 o 
   1  -5   2      387.87      400.54      7.68 o 
   2  -5   2     5112.61     5026.49     72.05 o 
   3  -5   2      279.99      240.20     10.25 o 
   4  -5   2     1677.99     1625.95     22.42 o 
   5  -5   2      521.89      481.92     17.32 o 
   6  -5   2     1592.07     1574.95     31.80 o 
   7  -5   2     1555.41     1550.28     25.44 o 
   8  -5   2      427.23      449.73     13.06 o 
   9  -5   2      387.52      407.13     13.22 o 
  10  -5   2      394.91      393.62     28.09 o 
  -9  -4   2      344.60      321.07     17.75 o 
  -8  -4   2      594.48      555.08     21.14 o 
  -7  -4   2       81.77       70.99     13.30 o 
  -6  -4   2      981.30      945.27     24.51 o 
  -5  -4   2      237.71      226.55     15.32 o 
  -4  -4   2     2417.13     2370.36     36.79 o 
  -3  -4   2      712.51      737.81     13.13 o 
  -2  -4   2     1436.57     1437.65     31.70 o 
  -1  -4   2      948.47      963.10     14.51 o 
   0  -4   2     1302.85     1217.07     16.62 o 
   1  -4   2      726.52      742.68     15.57 o 
   2  -4   2     3307.69     3403.70     50.27 o 
   3  -4   2      625.49      591.18     10.03 o 
   4  -4   2      805.96      756.67     13.10 o 
   5  -4   2       41.98       49.31      4.22 o 
   6  -4   2     2847.15     2958.63     39.24 o 
   7  -4   2       91.55       89.02      6.39 o 
   8  -4   2      994.93     1057.07     20.72 o 
   9  -4   2        0.19        6.35      7.02 o 
  10  -4   2     1288.04     1260.67     32.48 o 
  -9  -3   2      444.55      417.67     19.28 o 
  -8  -3   2       75.74       80.27     10.57 o 
  -7  -3   2      444.32      474.43     17.56 o 
  -6  -3   2      319.42      319.38     13.49 o 
  -5  -3   2     1084.07     1018.31     23.28 o 
  -4  -3   2      463.14      466.88      9.19 o 
  -3  -3   2     3026.90     3040.46     36.60 o 
  -2  -3   2      661.79      674.11     13.26 o 
  -1  -3   2     4839.04     4824.75     53.65 o 
   0  -3   2     2164.17     2257.44     26.75 o 
   1  -3   2     9041.58     8850.91    122.84 o 
   2  -3   2       28.38       31.84      3.17 o 
   3  -3   2     1708.46     1558.88     20.79 o 
   4  -3   2       60.21       39.20      3.57 o 
   5  -3   2     2263.50     2318.81     32.57 o 
   6  -3   2      696.14      691.26     16.71 o 
   7  -3   2     1262.22     1268.83     22.05 o 
   8  -3   2     1112.23     1096.24     20.95 o 
   9  -3   2      715.36      659.95     26.36 o 
  10  -3   2      467.37      497.22     23.02 o 
 -10  -2   2      618.16      587.00     23.49 o 
  -9  -2   2      211.25      192.64     13.98 o 
  -8  -2   2      802.36      781.38     23.78 o 
  -7  -2   2      719.46      661.66     27.96 o 
  -6  -2   2      612.99      609.07     17.98 o 
  -5  -2   2      953.51      871.34     20.46 o 
  -4  -2   2      222.10      204.69      3.98 o 
  -3  -2   2     2783.83     2759.97     32.84 o 
  -2  -2   2     4591.95     4974.23     54.99 o 
  -1  -2   2     5294.33     5252.36     57.24 o 
   0  -2   2      586.53      614.52     10.62 o 
   1  -2   2     3884.77     3718.62     41.41 o 
   2  -2   2      281.85      285.47      6.11 o 
   3  -2   2     2234.48     2194.13     27.49 o 
   4  -2   2        0.98        0.00      2.27 o 
   5  -2   2     2251.81     2170.08     29.48 o 
   6  -2   2        0.11        1.29      3.49 o 
   7  -2   2      554.98      570.42     13.62 o 
   8  -2   2        0.35        1.24      5.75 o 
   9  -2   2      793.83      860.62     26.21 o 
  10  -2   2       53.63       44.80      9.65 o 
 -10  -1   2      753.41      651.77     24.14 o 
  -9  -1   2       34.28       32.01      8.18 o 
  -8  -1   2     2262.65     2201.11    101.67 o 
  -7  -1   2      113.15      103.27     10.78 o 
  -6  -1   2     3545.55     3583.54     57.49 o 
  -5  -1   2        0.20        1.50      2.35 o 
  -4  -1   2     1759.49     1746.32     22.49 o 
  -3  -1   2     1276.62     1348.29     20.88 o 
  -2  -1   2       34.97       19.22      4.71 o 
  -1  -1   2     3731.50     3852.79     42.20 o 
   0  -1   2     4460.18     4530.31     49.09 o 
   1  -1   2     1114.75     1108.79     21.09 o 
   2  -1   2      538.17      517.20      8.99 o 
   3  -1   2      821.55      804.29     12.92 o 
   4  -1   2     1190.06     1079.47     18.83 o 
   5  -1   2       51.26       41.96      4.15 o 
   6  -1   2      730.68      743.09     14.60 o 
   7  -1   2      196.55      221.00     19.75 o 
   8  -1   2      441.81      438.77     28.25 o 
   9  -1   2      243.86      216.26     17.64 o 
  10  -1   2      648.70      634.43     36.65 o 
 -11   0   2      457.61      457.77     22.95 o 
 -10   0   2     1479.91     1368.56     35.14 o 
  -9   0   2      459.37      445.05     18.65 o 
  -8   0   2      186.83      180.87     11.94 o 
  -7   0   2     3564.14     3575.53     70.61 o 
  -6   0   2     2431.57     2546.45     43.55 o 
  -5   0   2      295.72      261.61      6.75 o 
  -4   0   2     3037.58     3047.23     36.17 o 
  -3   0   2     3951.78     4109.66     46.19 o 
  -2   0   2     1008.07      994.22     13.07 o 
  -1   0   2     3888.21     3819.64     36.96 o 
   0   0   2    18914.65    17801.66    168.22 o 
   1   0   2       53.14       45.38      2.67 o 
   2   0   2     2704.65     2616.69     31.06 o 
   3   0   2     1249.20     1310.05     18.48 o 
   4   0   2     4089.47     4181.20     49.37 o 
   5   0   2       54.10       56.39      4.33 o 
   6   0   2      253.50      286.24      8.33 o 
   7   0   2      103.88      114.03     10.18 o 
   8   0   2     1136.76     1209.90     34.02 o 
   9   0   2       57.30       59.85     10.80 o 
 -11   1   2      740.50      727.70     25.96 o 
 -10   1   2       43.49       40.20      8.80 o 
  -9   1   2      705.77      698.61     22.40 o 
  -8   1   2      293.60      291.64     25.52 o 
  -7   1   2     4175.98     4160.72     51.21 o 
  -6   1   2      196.12      211.85      7.10 o 
  -5   1   2     5137.71     5036.51     58.02 o 
  -4   1   2      377.93      450.01      8.96 o 
  -3   1   2     7089.93     7132.50     77.33 o 
  -2   1   2     1057.99     1076.99     14.11 o 
  -1   1   2     3032.31     2970.43     76.06 o 
   0   1   2       55.77       68.59      2.92 o 
   1   1   2    10421.45    10375.08    124.00 o 
   2   1   2     7809.76     8115.01     87.90 o 
   3   1   2     2916.97     3062.45     49.57 o 
   4   1   2      515.49      516.15     12.15 o 
   5   1   2      825.92      865.83     23.24 o 
   6   1   2        5.14        5.10      5.52 o 
   7   1   2     1287.40     1335.13     32.06 o 
   8   1   2      647.14      674.83     23.45 o 
   9   1   2      178.38      162.53     14.01 o 
 -11   2   2      268.80      306.82     17.17 o 
 -10   2   2      335.82      328.56     16.37 o 
  -9   2   2      821.99      811.62     23.70 o 
  -8   2   2      305.31      306.22     10.19 o 
  -7   2   2      397.83      376.48     16.80 o 
  -6   2   2      368.96      360.66      9.65 o 
  -5   2   2     6789.92     6956.83     77.97 o 
  -4   2   2     2961.66     3123.57     37.48 o 
  -3   2   2     2340.14     2302.63     27.99 o 
  -2   2   2     1409.08     1396.40     17.83 o 
  -1   2   2     1001.85      909.54     12.52 o 
   0   2   2      244.68      215.85      5.21 o 
   1   2   2    10050.56    10283.21    109.93 o 
   2   2   2       32.18       31.20      4.74 o 
   3   2   2     2227.68     2040.14     31.96 o 
   4   2   2       85.10       89.02      5.65 o 
   5   2   2     2727.49     2853.06     36.82 o 
   6   2   2      151.77      151.90     16.18 o 
   7   2   2     2602.15     2531.01     49.86 o 
   8   2   2       50.70       34.03      8.69 o 
 -11   3   2       16.96       17.45      7.75 o 
 -10   3   2     1037.78     1007.10     48.09 o 
  -9   3   2      194.25      187.64      8.80 o 
  -8   3   2       10.54        8.01      4.14 o 
  -7   3   2      290.91      306.57     14.55 o 
  -6   3   2     4425.59     4417.62     53.35 o 
  -5   3   2      154.75      158.70      6.65 o 
  -4   3   2     2998.97     2908.51     35.66 o 
  -3   3   2       11.08       11.44      2.26 o 
  -2   3   2      403.98      336.48      7.11 o 
  -1   3   2       27.61       38.14      3.24 o 
   0   3   2     5434.81     5445.65     60.76 o 
   1   3   2       22.71       13.42      3.07 o 
   2   3   2     3228.09     3208.36     39.18 o 
   3   3   2      703.33      669.20     12.58 o 
   4   3   2     1819.88     1861.69     26.38 o 
   5   3   2      993.95      979.84     24.96 o 
   6   3   2      278.11      299.75     15.12 o 
   7   3   2      725.56      752.94     43.45 o 
   8   3   2      719.62      728.86     26.03 o 
 -11   4   2      858.82      829.42     40.55 o 
 -10   4   2        0.50        0.34      7.04 o 
  -9   4   2      235.56      252.91     10.15 o 
  -8   4   2     2242.18     2193.24     32.54 o 
  -7   4   2       94.49       97.50      6.32 o 
  -6   4   2     1399.63     1366.05     21.83 o 
  -5   4   2     1183.13     1192.94     19.06 o 
  -4   4   2     1614.62     1575.31     22.46 o 
  -3   4   2     1840.28     1950.63     25.78 o 
  -2   4   2     1950.75     1882.80     29.67 o 
  -1   4   2       26.66       14.16      3.46 o 
   0   4   2     1433.14     1421.71     21.85 o 
   1   4   2     1690.34     1758.37     24.38 o 
   2   4   2     3180.40     3231.42     40.37 o 
   3   4   2        3.58        3.51      2.87 o 
   4   4   2     1105.15     1156.64     19.39 o 
   5   4   2       60.82       55.93      8.75 o 
   6   4   2      926.05      879.38     26.01 o 
   7   4   2        9.78        6.09     11.35 o 
 -11   5   2     1007.50     1008.74     58.04 o 
 -10   5   2      348.04      351.98     12.71 o 
  -9   5   2      672.65      683.26     16.47 o 
  -8   5   2     1228.64     1145.87     21.27 o 
  -7   5   2       11.62        7.19      4.20 o 
  -6   5   2       20.35       25.47      4.40 o 
  -5   5   2     2466.66     2430.33     33.22 o 
  -4   5   2       94.16       91.06      5.20 o 
  -3   5   2      265.46      221.95      8.53 o 
  -2   5   2      578.59      633.63     12.14 o 
  -1   5   2     3362.58     3348.49     41.19 o 
   0   5   2       18.36       22.71      3.50 o 
   1   5   2      263.97      264.60      8.48 o 
   2   5   2       26.68       31.58      4.15 o 
   3   5   2     1189.45     1161.93     23.96 o 
   4   5   2       72.97       93.51      9.17 o 
   5   5   2      393.93      415.99     17.68 o 
   6   5   2      567.27      530.77     21.12 o 
   7   5   2      455.27      430.39     20.32 o 
 -10   6   2      381.45      395.35     18.66 o 
  -9   6   2      340.60      339.41     11.86 o 
  -8   6   2      763.37      753.30     22.95 o 
  -7   6   2      620.50      629.93     17.68 o 
  -6   6   2     1065.84     1037.74     24.79 o 
  -5   6   2       16.15       16.59      4.07 o 
  -4   6   2      315.60      307.17      9.18 o 
  -3   6   2     1773.19     1761.68     25.64 o 
  -2   6   2      784.35      830.86     15.34 o 
  -1   6   2     2952.41     2933.15     38.08 o 
   0   6   2       23.32       20.64      4.06 o 
   1   6   2      199.34      202.21     10.15 o 
   2   6   2     1359.10     1292.27     22.15 o 
   3   6   2     1398.64     1461.52     24.48 o 
   4   6   2       44.42       44.40      8.13 o 
   5   6   2      849.34      821.69     25.67 o 
   6   6   2      124.55      112.74     12.33 o 
 -10   7   2      947.43      876.81     26.07 o 
  -9   7   2        0.26        0.00      5.91 o 
  -8   7   2     2246.71     2123.20     33.02 o 
  -7   7   2       14.39       14.85      4.40 o 
  -6   7   2     1011.63      993.97     31.38 o 
  -5   7   2       17.02       12.92      4.09 o 
  -4   7   2     1836.09     1849.08     49.32 o 
  -3   7   2      333.84      325.36      9.97 o 
  -2   7   2     2324.57     2307.13     32.52 o 
  -1   7   2      735.67      715.96     18.87 o 
   0   7   2      123.18      121.20      9.25 o 
   1   7   2       19.84       11.76      4.26 o 
   2   7   2     1007.45      984.65     19.71 o 
   3   7   2      134.27      151.30     21.17 o 
   4   7   2      616.57      629.64     22.02 o 
   5   7   2      413.58      383.22     18.77 o 
  -9   8   2      801.85      821.16     36.83 o 
  -8   8   2     1056.12     1021.05     27.72 o 
  -7   8   2      680.16      670.36     21.44 o 
  -6   8   2      713.11      717.35     28.95 o 
  -5   8   2      283.12      291.67     10.21 o 
  -4   8   2     1380.51     1342.24     23.24 o 
  -3   8   2      229.37      253.47     13.52 o 
  -2   8   2     1274.27     1242.36     22.11 o 
  -1   8   2      264.61      292.05     13.44 o 
   0   8   2     1104.89     1028.53     20.26 o 
   1   8   2      444.00      452.23     13.50 o 
   2   8   2      654.80      670.73     16.75 o 
   3   8   2       75.65       83.44     10.16 o 
  -8   9   2        6.11       14.76      6.73 o 
  -7   9   2      892.56      896.42     26.00 o 
  -6   9   2       17.78       19.37      6.78 o 
  -5   9   2      431.45      450.37     17.78 o 
  -4   9   2       35.27       30.55      9.86 o 
  -3   9   2      932.80     1027.75     20.67 o 
  -2   9   2      106.32      121.32      7.74 o 
  -1   9   2     1268.85     1315.68     31.95 o 
   0   9   2      687.10      669.51     16.93 o 
   1   9   2      665.98      660.22     17.18 o 
   2   9   2      345.82      342.31     16.87 o 
  -7  10   2      251.74      247.13     15.45 o 
  -6  10   2      583.97      606.38     21.88 o 
  -5  10   2      507.55      593.99     21.71 o 
  -4  10   2      539.52      541.90     20.25 o 
  -3  10   2      360.07      440.88     18.45 o 
  -2  10   2      116.18      111.48     12.22 o 
  -1  10   2      522.42      504.24     19.74 o 
   0  10   2      111.55      123.60      8.73 o 
  -1 -11   3       24.98       21.86      8.14 o 
   0 -11   3     1183.81     1143.27     31.33 o 
   1 -11   3       88.62       83.85     10.73 o 
   2 -11   3      547.72      527.07     32.13 o 
   3 -11   3        2.25        3.13      6.82 o 
   4 -11   3      934.70      903.85     27.80 o 
   5 -11   3       26.54       37.08      9.01 o 
  -2 -10   3      957.43      996.12     50.63 o 
  -1 -10   3      153.79      151.69     11.78 o 
   0 -10   3      628.75      617.31     21.58 o 
   1 -10   3      181.83      176.16     12.63 o 
   2 -10   3      765.25      717.85     23.05 o 
   3 -10   3      371.24      331.81     16.15 o 
   4 -10   3      359.41      340.67     23.49 o 
   5 -10   3      195.46      204.42     13.90 o 
   6 -10   3      482.08      467.44     21.52 o 
   7 -10   3       54.09       45.48      9.44 o 
  -5  -9   3      539.83      536.78     34.27 o 
  -4  -9   3       54.30       54.63      8.95 o 
  -3  -9   3     1266.18     1256.40     23.98 o 
  -2  -9   3      154.31      170.45      9.52 o 
  -1  -9   3     1053.13     1054.06     26.85 o 
   0  -9   3      408.33      413.43     19.36 o 
   1  -9   3     1570.47     1540.09     33.75 o 
   2  -9   3      225.04      194.41     18.05 o 
   3  -9   3     1237.09     1200.78     46.28 o 
   4  -9   3        1.68        3.08      5.65 o 
   5  -9   3     1886.00     1775.78     38.85 o 
   6  -9   3        5.44       10.32      7.23 o 
   7  -9   3      520.70      521.85     20.76 o 
   8  -9   3      372.65      351.22     18.58 o 
  -6  -8   3      668.91      638.87     23.12 o 
  -5  -8   3      463.43      468.67     23.20 o 
  -4  -8   3      607.65      616.43     20.45 o 
  -3  -8   3     1904.51     2031.34     31.63 o 
  -2  -8   3      226.21      239.85      9.44 o 
  -1  -8   3      371.90      387.72     10.78 o 
   0  -8   3       21.93       37.70      8.92 o 
   1  -8   3     2598.60     2486.90     44.79 o 
   2  -8   3       52.33       55.31      7.54 o 
   3  -8   3     1759.54     1787.52     36.20 o 
   4  -8   3      933.55      857.56     32.63 o 
   5  -8   3     2810.43     2708.62     50.06 o 
   6  -8   3       53.48       67.06      9.27 o 
   7  -8   3      439.37      405.45     18.12 o 
   8  -8   3      114.91      117.25     28.11 o 
   9  -8   3      240.48      232.87     15.71 o 
  -7  -7   3      178.74      184.76     13.93 o 
  -6  -7   3      690.15      700.04     23.19 o 
  -5  -7   3      250.64      242.78     30.35 o 
  -4  -7   3     1552.70     1597.18     33.58 o 
  -3  -7   3     1034.63     1047.95     19.46 o 
  -2  -7   3      592.10      602.67     13.62 o 
  -1  -7   3      134.83      134.52      6.44 o 
   0  -7   3      579.03      565.32     11.58 o 
   1  -7   3      128.01      103.38      7.94 o 
   2  -7   3     1157.69     1191.16     26.16 o 
   3  -7   3      206.63      205.65     10.88 o 
   4  -7   3     1026.28      957.51     23.99 o 
   5  -7   3      975.21      991.13     36.49 o 
   6  -7   3      446.34      443.99     17.55 o 
   7  -7   3       54.52       77.10      9.85 o 
   8  -7   3      992.76      982.06     27.95 o 
   9  -7   3      290.47      292.22     19.26 o 
  -8  -6   3      216.79      201.29     21.64 o 
  -7  -6   3      171.94      165.60     12.81 o 
  -6  -6   3      781.52      771.18     23.40 o 
  -5  -6   3     2557.93     2552.36     59.89 o 
  -4  -6   3      220.51      241.31      8.85 o 
  -3  -6   3     2695.80     2748.82     36.82 o 
  -2  -6   3      669.06      680.68     13.74 o 
  -1  -6   3     1590.02     1612.77     37.95 o 
   0  -6   3     1144.05     1122.66     17.20 o 
   1  -6   3      806.85      828.83     27.06 o 
   2  -6   3     2698.14     2622.87     43.77 o 
   3  -6   3      488.56      490.17     15.21 o 
   4  -6   3     1539.14     1499.92     30.50 o 
   5  -6   3       67.21       57.31      4.04 o 
   6  -6   3     1953.03     1921.63     28.42 o 
   7  -6   3        9.36        9.56      6.62 o 
   8  -6   3      732.17      797.91     39.38 o 
   9  -6   3       23.76       39.07      8.85 o 
  -8  -5   3      169.48      166.56     15.09 o 
  -7  -5   3      912.99      916.90     36.18 o 
  -6  -5   3      199.56      189.29     11.58 o 
  -5  -5   3     3704.84     3720.23     46.84 o 
  -4  -5   3      134.42      124.30      7.10 o 
  -3  -5   3     2654.97     2684.85     34.99 o 
  -2  -5   3      605.42      663.11     12.79 o 
  -1  -5   3     3578.55     3610.55     43.42 o 
   0  -5   3      103.38      130.86      5.58 o 
   1  -5   3     5282.85     5430.78     77.28 o 
   2  -5   3       42.82       69.01      6.23 o 
   3  -5   3      506.71      419.65     13.53 o 
   4  -5   3      546.92      533.72     10.51 o 
   5  -5   3     1445.60     1408.72     39.65 o 
   6  -5   3      287.26      300.29      9.76 o 
   7  -5   3     1138.77     1162.57     21.48 o 
   8  -5   3      322.81      328.50     11.67 o 
   9  -5   3     1162.71     1139.69     28.99 o 
  -9  -4   3       86.60       72.49     10.60 o 
  -8  -4   3      156.22      150.42     14.74 o 
  -7  -4   3     1820.31     1710.99     36.94 o 
  -6  -4   3      881.86      930.60     24.12 o 
  -5  -4   3      770.21      820.38     14.38 o 
  -4  -4   3      632.88      628.89     14.23 o 
  -3  -4   3     1414.48     1425.41     23.21 o 
  -2  -4   3      920.97      829.03     13.88 o 
  -1  -4   3     6476.36     6771.82     74.87 o 
   0  -4   3     6443.70     6686.44     73.62 o 
   1  -4   3     1231.67     1176.05     13.29 o 
   2  -4   3     2040.20     2223.38     42.85 o 
   3  -4   3     1181.99     1162.44     28.31 o 
   4  -4   3      825.21      819.88     14.38 o 
   5  -4   3     1728.71     1657.82     24.66 o 
   6  -4   3      321.77      319.83     17.64 o 
   7  -4   3     3391.26     3367.16     45.44 o 
   8  -4   3      138.49      159.21      8.79 o 
   9  -4   3     1283.60     1274.72     38.00 o 
 -10  -3   3       46.90       56.44     10.44 o 
  -9  -3   3        1.56        0.14      6.63 o 
  -8  -3   3     1056.97     1059.29     46.63 o 
  -7  -3   3       63.92       59.78     14.48 o 
  -6  -3   3     1609.22     1566.16     32.20 o 
  -5  -3   3       10.03       11.24      2.43 o 
  -4  -3   3      961.92      923.97     15.71 o 
  -3  -3   3     1047.60     1184.92     17.44 o 
  -2  -3   3      164.24      107.26      4.53 o 
  -1  -3   3      377.42      398.70      7.95 o 
   0  -3   3     9768.41     9929.70    106.26 o 
   1  -3   3       24.68       26.66      2.24 o 
   2  -3   3     4059.50     4079.49     46.81 o 
   3  -3   3     1030.44     1111.65     16.73 o 
   4  -3   3     1190.16     1159.14     18.41 o 
   5  -3   3       18.60       10.99      5.54 o 
   6  -3   3     2085.65     2086.14     30.59 o 
   7  -3   3     1491.26     1493.30     25.13 o 
   8  -3   3      700.86      729.74     22.30 o 
   9  -3   3      281.92      315.81     17.94 o 
 -10  -2   3      125.05      136.89     16.92 o 
  -9  -2   3      661.96      647.35     22.78 o 
  -8  -2   3      468.43      473.12     22.30 o 
  -7  -2   3     1523.04     1491.64     32.35 o 
  -6  -2   3     1562.32     1593.96     31.82 o 
  -5  -2   3      603.34      578.40     13.48 o 
  -4  -2   3     1748.51     1713.52     22.89 o 
  -3  -2   3      259.03      337.66      9.02 o 
  -2  -2   3     1518.73     1476.58     19.33 o 
  -1  -2   3    16658.13    16182.38    203.55 o 
   0  -2   3     9209.89     9205.35    109.62 o 
   1  -2   3      158.01      153.36      4.61 o 
   2  -2   3     1922.27     1865.51     25.40 o 
   3  -2   3      585.75      533.54     12.61 o 
   4  -2   3      391.92      327.85      8.94 o 
   5  -2   3       48.62       49.76      4.84 o 
   6  -2   3     1252.12     1285.75     21.75 o 
   7  -2   3      184.59      187.54      9.66 o 
   8  -2   3     1375.44     1397.08     43.26 o 
   9  -2   3        0.31        0.00      8.48 o 
 -10  -1   3        2.64        0.00      7.03 o 
  -9  -1   3     1310.16     1290.34     32.41 o 
  -8  -1   3        0.04        0.00      5.29 o 
  -7  -1   3     1217.61     1156.41     27.08 o 
  -6  -1   3      389.65      396.21      9.17 o 
  -5  -1   3      516.10      483.89     16.55 o 
  -4  -1   3     2105.59     2300.27     28.83 o 
  -3  -1   3     1124.09     1031.08     14.85 o 
  -2  -1   3     2697.10     2896.64     33.50 o 
  -1  -1   3     3264.05     3223.25     36.35 o 
   0  -1   3      618.44      618.79      9.39 o 
   1  -1   3     4634.42     4498.96     50.16 o 
   2  -1   3      497.04      512.68      9.50 o 
   3  -1   3     1111.96     1046.18     16.30 o 
   4  -1   3        0.19        7.09      3.13 o 
   5  -1   3      419.10      438.26     11.17 o 
   6  -1   3      137.17      126.22      8.78 o 
   7  -1   3      597.29      560.23     20.18 o 
   8  -1   3      495.71      485.19     19.26 o 
   9  -1   3      322.78      309.03     16.94 o 
 -11   0   3      134.54      120.33     12.96 o 
 -10   0   3      587.41      614.07     23.14 o 
  -9   0   3      437.66      441.54     18.28 o 
  -8   0   3     1536.86     1580.81     34.36 o 
  -7   0   3        0.62        3.01      2.62 o 
  -6   0   3     3651.13     3630.59     44.50 o 
  -5   0   3      962.05      955.12     17.94 o 
  -4   0   3     1108.68     1036.46     15.51 o 
  -3   0   3      538.56      494.01      8.78 o 
  -2   0   3     1702.89     1687.15     20.71 o 
  -1   0   3     2294.71     2251.86     46.85 o 
   0   0   3        5.92       23.98      2.17 o 
   1   0   3     4824.76     4698.55     52.53 o 
   2   0   3     2033.10     2027.87     25.92 o 
   3   0   3     4267.15     4207.71     49.53 o 
   4   0   3      851.52      865.66     15.35 o 
   5   0   3      277.51      261.53      8.60 o 
   6   0   3     1094.81     1160.88     25.89 o 
   7   0   3     1454.02     1461.35     36.53 o 
   8   0   3      128.60      128.01     12.07 o 
   9   0   3      156.31      169.90     14.09 o 
 -11   1   3      207.39      218.72     15.47 o 
 -10   1   3     1284.45     1278.78     32.84 o 
  -9   1   3      275.15      268.86     31.95 o 
  -8   1   3     2291.39     2295.89     92.04 o 
  -7   1   3       39.34       44.70      7.12 o 
  -6   1   3     2882.48     2904.90     37.34 o 
  -5   1   3     2516.99     2731.16     34.58 o 
  -4   1   3     8891.59     8860.22     96.37 o 
  -3   1   3      582.52      635.52     10.45 o 
  -2   1   3     2133.02     2120.51     24.33 o 
  -1   1   3     1024.54     1087.51     11.93 o 
   0   1   3     1349.41     1192.59     18.86 o 
   1   1   3      441.11      435.62      8.45 o 
   2   1   3     4655.67     4739.11     54.37 o 
   3   1   3     1697.21     1770.38     27.24 o 
   4   1   3     1712.13     1761.22     34.29 o 
   5   1   3      655.95      666.99     23.79 o 
   6   1   3      868.97      908.97     24.92 o 
   7   1   3      200.04      221.58     13.83 o 
   8   1   3      295.60      293.94     16.78 o 
 -11   2   3      788.37      761.96     45.29 o 
 -10   2   3      466.90      449.28     19.06 o 
  -9   2   3      698.48      727.13     16.08 o 
  -8   2   3     1724.82     1750.73     27.24 o 
  -7   2   3     2544.53     2624.65     35.64 o 
  -6   2   3      438.37      413.58     10.47 o 
  -5   2   3     4196.28     4272.06     50.69 o 
  -4   2   3     1382.53     1402.44     19.82 o 
  -3   2   3     5485.50     5435.65     70.44 o 
  -2   2   3     1388.78     1302.76     25.22 o 
  -1   2   3      306.08      289.84      6.04 o 
   0   2   3      749.15      738.52     11.73 o 
   1   2   3     2030.52     2160.71     27.52 o 
   2   2   3     3722.82     3815.52     45.55 o 
   3   2   3      797.47      836.28     14.78 o 
   4   2   3     1942.20     2078.03     29.11 o 
   5   2   3       17.04       14.32     11.74 o 
   6   2   3      608.34      599.11     23.16 o 
   7   2   3      287.10      275.00     15.79 o 
   8   2   3      449.65      432.30     32.46 o 
 -11   3   3      168.70      167.15     13.26 o 
 -10   3   3        9.95        4.32      6.25 o 
  -9   3   3     1071.44     1018.23     19.99 o 
  -8   3   3      765.38      740.38     16.13 o 
  -7   3   3     1207.04     1238.98     21.03 o 
  -6   3   3        0.62        1.73      3.11 o 
  -5   3   3     3904.94     3852.25     46.65 o 
  -4   3   3     1705.68     1849.15     24.93 o 
  -3   3   3     8344.60     8715.96     94.91 o 
  -2   3   3       76.10       77.66      5.44 o 
  -1   3   3     4289.03     4409.82     50.45 o 
   0   3   3        8.39        3.01      2.34 o 
   1   3   3     2485.23     2525.96     32.26 o 
   2   3   3      159.01      192.57      8.49 o 
   3   3   3     3101.72     3145.03     40.23 o 
   4   3   3      956.99     1025.13     18.07 o 
   5   3   3     2003.62     1999.03     40.49 o 
   6   3   3      862.99      811.59     25.10 o 
   7   3   3     1210.73     1221.02     33.03 o 
 -11   4   3       95.66       74.50     10.41 o 
 -10   4   3       53.24       80.20      7.20 o 
  -9   4   3      468.48      453.57     22.17 o 
  -8   4   3      245.95      236.20     12.91 o 
  -7   4   3       54.66       49.12      5.26 o 
  -6   4   3      776.08      807.10     15.70 o 
  -5   4   3      424.45      441.85     10.65 o 
  -4   4   3     1295.77     1266.58     19.45 o 
  -3   4   3     4716.43     4923.09     56.96 o 
  -2   4   3     1587.03     1567.09     21.93 o 
  -1   4   3      913.80      847.13     17.21 o 
   0   4   3     1169.62     1112.97     17.58 o 
   1   4   3     1045.08     1037.25     17.32 o 
   2   4   3      519.84      558.74     12.37 o 
   3   4   3      944.39     1000.43     25.47 o 
   4   4   3       13.78       19.24      3.70 o 
   5   4   3     2673.51     2589.52     49.71 o 
   6   4   3       10.63       12.85      7.41 o 
   7   4   3      725.81      676.80     24.87 o 
 -11   5   3        3.13        3.66      6.42 o 
 -10   5   3     1336.02     1269.05     24.56 o 
  -9   5   3       10.01       15.23      4.74 o 
  -8   5   3      548.75      562.42     14.49 o 
  -7   5   3      172.27      183.34     11.61 o 
  -6   5   3     1565.30     1581.92     24.82 o 
  -5   5   3      363.90      369.58     10.18 o 
  -4   5   3      594.89      618.50     12.91 o 
  -3   5   3       10.06       12.95      3.96 o 
  -2   5   3     2656.49     2583.12     33.60 o 
  -1   5   3      108.41      104.04     13.24 o 
   0   5   3     1176.01     1174.27     19.24 o 
   1   5   3        8.36       12.00      4.25 o 
   2   5   3      306.55      304.31      9.83 o 
   3   5   3       25.32       18.62      4.27 o 
   4   5   3     1483.68     1500.26     93.75 o 
   5   5   3     1036.43     1017.81     28.29 o 
   6   5   3      392.38      368.80     18.54 o 
 -10   6   3       45.72       47.53      6.50 o 
  -9   6   3      427.24      459.14     13.73 o 
  -8   6   3      140.32      155.58      8.40 o 
  -7   6   3      856.86      875.23     18.10 o 
  -6   6   3      266.94      273.05      9.71 o 
  -5   6   3        1.37        0.68      3.94 o 
  -4   6   3      612.38      634.06     13.81 o 
  -3   6   3     1421.30     1454.99     40.34 o 
  -2   6   3      898.49      861.69     16.11 o 
  -1   6   3      424.02      437.92     11.23 o 
   0   6   3        3.37        4.84      3.58 o 
   1   6   3     2223.32     2169.96     47.25 o 
   2   6   3      320.37      346.52     14.81 o 
   3   6   3        8.52       16.70      4.52 o 
   4   6   3      582.53      557.10     20.40 o 
   5   6   3      194.82      156.31     15.69 o 
 -10   7   3      222.03      213.79     22.26 o 
  -9   7   3     1882.90     1863.11     31.26 o 
  -8   7   3      530.46      504.41     15.29 o 
  -7   7   3      528.75      557.88     18.43 o 
  -6   7   3       21.28       15.82      4.48 o 
  -5   7   3     1381.93     1424.54     24.04 o 
  -4   7   3       97.52       91.84     10.03 o 
  -3   7   3     1202.42     1242.09     21.52 o 
  -2   7   3        9.81       12.85      4.09 o 
  -1   7   3     3348.23     3238.70     43.27 o 
   0   7   3        5.39        4.22      4.12 o 
   1   7   3     1565.72     1621.14     57.62 o 
   2   7   3      213.02      218.84      9.80 o 
   3   7   3      499.43      493.23     19.07 o 
   4   7   3       57.88       53.85      9.73 o 
  -9   8   3      177.70      175.68     12.61 o 
  -8   8   3      835.81      789.05     57.51 o 
  -7   8   3      357.16      368.49     15.97 o 
  -6   8   3      294.38      338.83     12.93 o 
  -5   8   3      281.61      307.54     15.68 o 
  -4   8   3      341.94      331.25     11.24 o 
  -3   8   3      715.21      681.61     19.21 o 
  -2   8   3      175.11      178.52      8.65 o 
  -1   8   3     1266.83     1245.64     23.01 o 
   0   8   3       49.43       39.43      6.06 o 
   1   8   3      844.59      882.13     19.66 o 
   2   8   3      136.31      158.34      9.26 o 
   3   8   3      303.16      323.70     29.55 o 
  -8   9   3     1033.14     1044.52     63.85 o 
  -7   9   3       22.34       39.70      7.97 o 
  -6   9   3      923.36      959.01     26.50 o 
  -5   9   3       79.93       75.95      9.34 o 
  -4   9   3      900.77      895.73     39.67 o 
  -3   9   3        8.01        2.89      4.62 o 
  -2   9   3     1062.71     1018.20     25.26 o 
  -1   9   3        5.47       12.95      4.88 o 
   0   9   3      686.18      694.86     21.94 o 
   1   9   3       83.35       89.86     15.73 o 
  -6  10   3      174.17      167.56     12.88 o 
  -5  10   3      618.40      695.75     31.09 o 
  -4  10   3      525.06      554.12     20.80 o 
  -3  10   3      235.22      256.95     14.96 o 
  -2  10   3      190.74      167.05     17.16 o 
  -1  10   3      327.02      362.43     18.10 o 
  -1 -11   4     1028.10     1071.30     42.87 o 
   0 -11   4      166.45      159.91     13.17 o 
   1 -11   4      601.97      599.95     25.69 o 
   2 -11   4        6.61        5.43      7.90 o 
   3 -11   4      379.76      364.51     25.15 o 
   4 -11   4        5.56       13.92      7.65 o 
   5 -11   4      407.23      424.62     20.50 o 
  -3 -10   4      449.97      437.47     18.66 o 
  -2 -10   4      524.01      502.48     52.17 o 
  -1 -10   4      639.22      680.88     22.67 o 
   0 -10   4      313.76      319.60     22.42 o 
   1 -10   4      162.65      169.25     13.90 o 
   2 -10   4      843.44      840.79     25.36 o 
   3 -10   4      314.06      320.31     16.36 o 
   4 -10   4     1752.42     1721.57     39.37 o 
   5 -10   4      668.15      642.58     23.18 o 
   6 -10   4      224.66      211.49     21.29 o 
   7 -10   4      173.31      169.22     14.36 o 
  -5  -9   4        0.56        3.67      6.34 o 
  -4  -9   4      790.75      852.16     32.60 o 
  -3  -9   4        0.87        0.00      3.86 o 
  -2  -9   4      981.29     1010.08     33.70 o 
  -1  -9   4       12.45        0.00     13.00 o 
   0  -9   4      714.79      689.62     21.31 o 
   1  -9   4        5.79        8.79      5.93 o 
   2  -9   4     1959.65     1951.49     40.08 o 
   3  -9   4      189.73      173.31     11.84 o 
   4  -9   4     1215.85     1165.21     29.86 o 
   5  -9   4      120.78      130.58     11.68 o 
   6  -9   4     1041.12      985.70     48.23 o 
   7  -9   4       29.41       23.37      9.83 o 
  -6  -8   4      168.69      171.70     13.07 o 
  -5  -8   4      902.01      889.36     25.65 o 
  -4  -8   4      606.69      647.67     18.08 o 
  -3  -8   4      256.14      269.47     10.22 o 
  -2  -8   4      282.80      287.56     10.05 o 
  -1  -8   4     2225.65     2252.97     32.28 o 
   0  -8   4     2160.86     2122.70     40.39 o 
   1  -8   4       54.36       66.43     11.37 o 
   2  -8   4     1106.08     1083.46     26.94 o 
   3  -8   4      192.54      196.51     19.18 o 
   4  -8   4      373.16      376.40     15.77 o 
   5  -8   4      501.47      498.82     18.83 o 
   6  -8   4      835.27      812.73     24.68 o 
   7  -8   4        1.93        0.00      7.76 o 
   8  -8   4      315.52      315.96     16.97 o 
  -7  -7   4     1145.33     1108.44     30.82 o 
  -6  -7   4        2.12        6.17      6.22 o 
  -5  -7   4     1747.75     1765.74     37.36 o 
  -4  -7   4        0.06        0.32      3.68 o 
  -3  -7   4      748.32      779.24     16.44 o 
  -2  -7   4      182.86      201.03      8.28 o 
  -1  -7   4     2689.53     2767.14     57.18 o 
   0  -7   4     1094.81     1119.68     17.88 o 
   1  -7   4     1032.39     1028.47     25.89 o 
   2  -7   4       39.20       34.89      6.16 o 
   3  -7   4     1381.49     1395.28     30.02 o 
   4  -7   4      273.66      272.62     13.51 o 
   5  -7   4      596.93      603.34     19.66 o 
   6  -7   4        0.50        0.44      5.93 o 
   7  -7   4     1205.93     1201.11     42.36 o 
   8  -7   4       74.45       85.21     10.65 o 
  -8  -6   4      405.34      385.03     18.46 o 
  -7  -6   4      368.89      352.31     16.62 o 
  -6  -6   4     1571.32     1497.92     33.89 o 
  -5  -6   4      128.07      130.23      7.86 o 
  -4  -6   4      549.13      537.45     12.97 o 
  -3  -6   4      253.36      266.26      8.99 o 
  -2  -6   4     2048.56     2098.55     29.47 o 
  -1  -6   4      736.33      739.89     18.57 o 
   0  -6   4     2920.16     2998.79     85.94 o 
   1  -6   4     1260.20     1170.68     24.91 o 
   2  -6   4      143.02      122.82     11.44 o 
   3  -6   4     1006.95     1070.95     37.61 o 
   4  -6   4      276.92      292.53     12.92 o 
   5  -6   4      711.14      727.46     14.12 o 
   6  -6   4     1057.97      995.84     26.07 o 
   7  -6   4     2194.46     2121.14     42.98 o 
   8  -6   4       81.45       82.07     10.49 o 
   9  -6   4      121.12      153.03     13.02 o 
  -9  -5   4      130.25       89.94     11.71 o 
  -8  -5   4     1410.39     1312.07     33.58 o 
  -7  -5   4     1037.77     1021.97     27.52 o 
  -6  -5   4      883.46      822.76     22.79 o 
  -5  -5   4      112.93      118.08      6.32 o 
  -4  -5   4     1739.26     1742.60     38.02 o 
  -3  -5   4       18.79       14.04      3.48 o 
  -2  -5   4     2537.54     2607.27     43.74 o 
  -1  -5   4      153.93      178.14      6.56 o 
   0  -5   4     5029.02     4948.83     57.06 o 
   1  -5   4        4.29        4.86      3.03 o 
   2  -5   4     3913.93     3895.37     39.11 o 
   3  -5   4      407.86      463.94     13.40 o 
   4  -5   4      969.42      911.74     15.88 o 
   5  -5   4      169.23      165.04     13.68 o 
   6  -5   4     2362.61     2408.74     34.65 o 
   7  -5   4      602.89      581.97     14.82 o 
   8  -5   4      642.33      697.18     23.51 o 
   9  -5   4       14.03       30.88     12.69 o 
  -9  -4   4      779.80      725.59     25.06 o 
  -8  -4   4      296.28      282.72     15.37 o 
  -7  -4   4     1520.04     1514.78     33.87 o 
  -6  -4   4      151.95      150.79     17.21 o 
  -5  -4   4     1901.65     1854.06     38.31 o 
  -4  -4   4      198.55      192.40      9.12 o 
  -3  -4   4      442.49      426.63     10.05 o 
  -2  -4   4       63.38       65.76      4.23 o 
  -1  -4   4     6739.01     6997.70     77.77 o 
   0  -4   4      220.20      156.02      5.39 o 
   1  -4   4     2194.84     2182.10     34.78 o 
   2  -4   4     1473.98     1443.33     28.94 o 
   3  -4   4      157.54      121.25      5.40 o 
   4  -4   4      492.16      454.95     10.63 o 
   5  -4   4      339.03      334.33     11.51 o 
   6  -4   4     1464.36     1460.89     24.38 o 
   7  -4   4     1418.37     1454.66     25.46 o 
   8  -4   4      620.28      677.52     16.96 o 
   9  -4   4        9.88        0.60      6.34 o 
 -10  -3   4       20.84       18.07      8.85 o 
  -9  -3   4     1889.29     1886.46     42.22 o 
  -8  -3   4       26.34       33.23      7.77 o 
  -7  -3   4      764.14      744.57     21.97 o 
  -6  -3   4      260.60      251.82     16.00 o 
  -5  -3   4      784.87      755.34     20.51 o 
  -4  -3   4        5.17       10.04      5.59 o 
  -3  -3   4    10553.63    10751.88    116.49 o 
  -2  -3   4      363.05      385.86      8.52 o 
  -1  -3   4     4572.71     4614.55     52.53 o 
   0  -3   4     1802.93     1932.50     24.64 o 
   1  -3   4     7085.63     7123.40     78.35 o 
   2  -3   4      263.66      278.08     11.88 o 
   3  -3   4     1480.27     1394.50     20.75 o 
   4  -3   4       23.81       24.32      3.76 o 
   5  -3   4     3691.12     3704.46     47.16 o 
   6  -3   4       12.12       14.17      4.42 o 
   7  -3   4     1511.81     1611.83     27.23 o 
   8  -3   4      208.73      220.74     13.37 o 
   9  -3   4     1282.91     1342.69     79.11 o 
 -10  -2   4      980.68     1001.25     30.10 o 
  -9  -2   4      523.20      536.58     20.91 o 
  -8  -2   4      491.75      465.24     18.14 o 
  -7  -2   4       33.24       37.06      6.98 o 
  -6  -2   4      987.12      944.46     16.81 o 
  -5  -2   4      970.18      981.24     16.12 o 
  -4  -2   4     1077.87     1079.25     16.82 o 
  -3  -2   4     3935.85     4007.46     46.68 o 
  -2  -2   4      384.20      302.91      8.28 o 
  -1  -2   4     3387.88     3489.56     40.35 o 
   0  -2   4     1085.36      988.85     14.34 o 
   1  -2   4     1220.23     1157.22     16.52 o 
   2  -2   4     3070.97     3086.50     37.47 o 
   3  -2   4     2234.57     2304.38     45.39 o 
   4  -2   4      901.19      862.84     15.85 o 
   5  -2   4      946.17      937.72     17.56 o 
   6  -2   4      339.23      369.75     11.27 o 
   7  -2   4      507.63      561.03     19.16 o 
   8  -2   4      311.64      314.82     16.04 o 
   9  -2   4     1098.74     1066.99     30.49 o 
 -11  -1   4      253.08      252.06     16.98 o 
 -10  -1   4     1310.89     1300.73     34.26 o 
  -9  -1   4       57.46       60.18      9.42 o 
  -8  -1   4     1325.74     1302.03     30.78 o 
  -7  -1   4      284.68      288.51     12.88 o 
  -6  -1   4     1143.46     1177.38     18.76 o 
  -5  -1   4       17.70       30.93      3.49 o 
  -4  -1   4     4830.37     4962.21     56.98 o 
  -3  -1   4       36.75       56.80      3.32 o 
  -2  -1   4     1469.38     1371.43     18.20 o 
  -1  -1   4     1528.07     1635.67     25.51 o 
   0  -1   4      986.03      878.90     12.87 o 
   1  -1   4       55.32       55.77      3.36 o 
   2  -1   4     1902.58     1774.24     33.70 o 
   3  -1   4      113.60      141.97      6.27 o 
   4  -1   4     3672.86     3647.61     45.60 o 
   5  -1   4       87.68       91.61      6.07 o 
   6  -1   4      983.77     1002.27     19.22 o 
   7  -1   4        2.75        8.17      6.24 o 
   8  -1   4      319.01      309.50     22.65 o 
   9  -1   4      351.22      300.47     24.23 o 
 -11   0   4      869.41      863.46     28.52 o 
 -10   0   4      467.92      452.01     19.78 o 
  -9   0   4      881.87      921.77     26.48 o 
  -8   0   4       58.25       66.32      8.12 o 
  -7   0   4     1073.29     1069.49     18.60 o 
  -6   0   4     1131.19     1189.14     19.24 o 
  -5   0   4      824.95      741.17     13.67 o 
  -4   0   4      187.68      183.49      6.03 o 
  -3   0   4     1994.70     1932.67     24.46 o 
  -2   0   4     3153.52     3163.23     31.09 o 
  -1   0   4        2.78        4.24      1.16 o 
   0   0   4      120.32      190.68      7.54 o 
   1   0   4     1208.49     1114.70     17.84 o 
   2   0   4     1693.94     1645.28     23.01 o 
   3   0   4     1709.12     1815.49     25.76 o 
   4   0   4     1574.43     1626.02     24.62 o 
   5   0   4        6.87       12.81      3.96 o 
   6   0   4       38.02       37.59      7.53 o 
   7   0   4       64.26       79.65     10.13 o 
   8   0   4      605.15      633.46     30.47 o 
 -11   1   4      457.09      417.61     19.90 o 
 -10   1   4      896.04      861.07     26.31 o 
  -9   1   4     1336.87     1392.43     58.08 o 
  -8   1   4      364.62      370.26     11.07 o 
  -7   1   4     2155.38     2074.65     29.88 o 
  -6   1   4      353.12      360.64      9.81 o 
  -5   1   4     3099.62     2963.04     37.28 o 
  -4   1   4     2911.23     3223.59     38.93 o 
  -3   1   4     5264.36     5357.76     59.89 o 
  -2   1   4       13.45       20.50      3.34 o 
  -1   1   4     2355.85     2171.04     34.22 o 
   0   1   4       10.27       12.37      2.38 o 
   1   1   4     7013.91     7405.47     81.89 o 
   2   1   4      145.91      206.39      8.57 o 
   3   1   4     1487.79     1503.98     22.74 o 
   4   1   4        2.14        4.13      3.34 o 
   5   1   4     1399.91     1534.48     24.63 o 
   6   1   4       65.07       74.07     16.77 o 
   7   1   4      107.46      126.81     12.16 o 
   8   1   4       29.79       25.08      9.15 o 
 -11   2   4       26.83       26.32      8.72 o 
 -10   2   4      841.83      847.09     57.45 o 
  -9   2   4      319.02      315.71     11.01 o 
  -8   2   4      509.08      506.74     13.07 o 
  -7   2   4      201.38      203.98      9.68 o 
  -6   2   4     3450.41     3577.55     44.84 o 
  -5   2   4     1281.07     1342.47     20.36 o 
  -4   2   4     3708.10     3760.34     44.57 o 
  -3   2   4     2560.54     2691.91     39.19 o 
  -2   2   4     1399.96     1323.74     17.70 o 
  -1   2   4     1384.28     1384.86     20.78 o 
   0   2   4      755.22      697.26     12.09 o 
   1   2   4     1565.64     1650.04     23.25 o 
   2   2   4      230.71      219.86      9.15 o 
   3   2   4     1709.01     1690.87     25.34 o 
   4   2   4     1048.20     1125.95     37.02 o 
   5   2   4      844.25      865.71     24.35 o 
   6   2   4      201.56      197.18     13.47 o 
   7   2   4      351.40      319.86     17.41 o 
 -11   3   4       38.37       56.63      9.52 o 
 -10   3   4      545.53      487.70     24.88 o 
  -9   3   4      865.47      860.78     18.63 o 
  -8   3   4      518.59      546.40     14.02 o 
  -7   3   4      513.68      517.32     13.00 o 
  -6   3   4     2345.72     2366.41     32.47 o 
  -5   3   4      297.37      284.44     11.52 o 
  -4   3   4     2352.02     2322.35     30.23 o 
  -3   3   4      346.41      362.55      8.27 o 
  -2   3   4     2544.73     2378.99     29.88 o 
  -1   3   4      240.47      262.64      7.23 o 
   0   3   4     3699.22     3636.19     43.92 o 
   1   3   4       45.99       63.62      4.61 o 
   2   3   4     1945.12     1990.82     28.41 o 
   3   3   4       15.34       20.36      4.08 o 
   4   3   4     2338.82     2388.25     34.15 o 
   5   3   4      205.26      191.51     12.79 o 
   6   3   4     1421.27     1432.19     36.83 o 
   7   3   4        2.01        0.00      7.47 o 
 -11   4   4      497.98      521.46     46.96 o 
 -10   4   4        9.23        9.88      4.82 o 
  -9   4   4     1356.21     1385.90     25.02 o 
  -8   4   4      948.28      930.68     18.96 o 
  -7   4   4     1154.15     1196.83     21.28 o 
  -6   4   4      168.60      173.12     13.16 o 
  -5   4   4     2458.14     2521.81     38.94 o 
  -4   4   4      725.27      751.54     13.89 o 
  -3   4   4     2256.67     2313.50     30.42 o 
  -2   4   4     1007.26      990.80     16.09 o 
  -1   4   4     2142.08     2151.59     28.88 o 
   0   4   4      697.10      718.64     13.90 o 
   1   4   4      911.94      923.86     16.91 o 
   2   4   4     1770.15     1799.53     27.27 o 
   3   4   4      148.45      159.14      7.75 o 
   4   4   4     1909.54     1902.82     59.38 o 
   5   4   4      513.91      553.89     22.44 o 
   6   4   4      996.59     1013.00     29.98 o 
 -11   5   4      658.48      636.09     22.48 o 
 -10   5   4      101.07       95.79      7.74 o 
  -9   5   4      633.64      633.35     16.23 o 
  -8   5   4       40.80       45.71      5.82 o 
  -7   5   4      533.13      523.59     13.38 o 
  -6   5   4       18.77       14.47      4.30 o 
  -5   5   4     1929.93     1979.33     28.70 o 
  -4   5   4        0.09        1.73      3.02 o 
  -3   5   4     1104.84     1113.67     18.48 o 
  -2   5   4      795.67      764.27     14.48 o 
  -1   5   4     3453.21     3368.90     42.71 o 
   0   5   4       20.24       24.17      6.92 o 
   1   5   4      228.51      249.15      9.22 o 
   2   5   4        0.29        5.38      3.90 o 
   3   5   4     1425.81     1436.68     31.92 o 
   4   5   4       72.51       85.76     10.02 o 
   5   5   4      342.94      345.04     17.52 o 
 -10   6   4      458.22      462.18     14.59 o 
  -9   6   4        1.84        2.21      4.56 o 
  -8   6   4      770.34      807.67     25.93 o 
  -7   6   4     1021.49     1058.54     20.55 o 
  -6   6   4       11.04        9.31      4.14 o 
  -5   6   4       30.45       20.93      4.50 o 
  -4   6   4      889.51      902.42     17.30 o 
  -3   6   4      925.13      914.51     23.24 o 
  -2   6   4     1688.05     1667.26     25.57 o 
  -1   6   4      908.88      942.80     17.95 o 
   0   6   4      341.72      343.66     17.06 o 
   1   6   4      226.97      229.02     10.75 o 
   2   6   4      672.08      677.45     16.93 o 
   3   6   4      378.03      387.06     16.99 o 
   4   6   4      530.92      492.76     20.21 o 
 -10   7   4      303.43      344.06     16.11 o 
  -9   7   4      454.94      471.29     16.91 o 
  -8   7   4      520.35      567.46     15.51 o 
  -7   7   4       60.53       73.06      6.60 o 
  -6   7   4      329.87      398.83     12.24 o 
  -5   7   4      276.21      263.67     10.40 o 
  -4   7   4      974.90      964.96     18.91 o 
  -3   7   4       32.18       38.22      5.08 o 
  -2   7   4      965.23      938.37     18.52 o 
  -1   7   4       29.94       23.78      4.60 o 
   0   7   4      275.23      292.58     16.75 o 
   1   7   4       37.07       29.91      5.51 o 
   2   7   4      785.70      778.11     29.61 o 
   3   7   4       49.30       59.43     14.56 o 
  -9   8   4     1136.24     1198.37     41.23 o 
  -8   8   4      369.08      381.16     25.66 o 
  -7   8   4     1132.53     1087.69     26.98 o 
  -6   8   4      397.53      388.11     12.64 o 
  -5   8   4      418.56      418.41     13.16 o 
  -4   8   4      563.44      570.03     14.87 o 
  -3   8   4     1045.15     1001.62     20.22 o 
  -2   8   4       86.34       97.88      9.85 o 
  -1   8   4      456.34      505.18     14.41 o 
   0   8   4      927.73      897.12     34.86 o 
   1   8   4      190.32      178.31     19.11 o 
   2   8   4       42.75       54.78      9.18 o 
  -8   9   4      137.99      122.01     11.48 o 
  -7   9   4      748.68      786.78     44.55 o 
  -6   9   4        4.03       11.17      6.80 o 
  -5   9   4      596.53      605.42     20.65 o 
  -4   9   4       99.69      109.83      8.05 o 
  -3   9   4      543.30      555.32     16.27 o 
  -2   9   4        2.93        0.00      4.54 o 
  -1   9   4      813.04      857.17     20.00 o 
   0   9   4        0.25        2.60      5.45 o 
  -4  10   4      488.68      456.18     29.32 o 
  -2 -11   5      603.45      589.60     22.69 o 
  -1 -11   5      162.50      173.77     13.67 o 
   0 -11   5      587.50      539.83     30.18 o 
   1 -11   5       26.58       26.27      8.10 o 
   2 -11   5     1233.76     1212.57     33.07 o 
   3 -11   5       24.47       29.84     11.07 o 
   4 -11   5     1415.67     1329.09     49.85 o 
   5 -11   5       14.90       21.50      8.22 o 
  -4 -10   5      107.81      121.34     18.19 o 
  -3 -10   5      791.54      847.74     26.03 o 
  -2 -10   5       90.68       88.99     16.04 o 
  -1 -10   5      589.41      598.98     31.43 o 
   0 -10   5      128.15      128.41     11.44 o 
   1 -10   5      349.10      347.19     16.93 o 
   2 -10   5      400.91      367.48     25.21 o 
   3 -10   5        4.60        8.25      6.59 o 
   4 -10   5      120.12      117.04     14.50 o 
   5 -10   5     1053.77     1038.38     30.08 o 
   6 -10   5      304.91      305.54     17.20 o 
  -5  -9   5     1116.28     1135.27     54.20 o 
  -4  -9   5      331.82      337.69     15.47 o 
  -3  -9   5      814.50      822.60     18.48 o 
  -2  -9   5      726.92      719.69     22.31 o 
  -1  -9   5     1081.06     1036.29     27.10 o 
   0  -9   5      155.17      142.66     11.19 o 
   1  -9   5     1285.51     1213.42     49.56 o 
   2  -9   5        1.57        0.11      5.76 o 
   3  -9   5      447.72      441.51     18.50 o 
   4  -9   5      543.01      513.68     19.64 o 
   5  -9   5     1456.66     1431.15     34.95 o 
   6  -9   5       10.66       10.34      7.33 o 
   7  -9   5     1310.54     1305.78     35.05 o 
  -6  -8   5     1564.03     1553.64     36.87 o 
  -5  -8   5     1384.44     1383.69     42.91 o 
  -4  -8   5      989.43     1013.14     20.63 o 
  -3  -8   5      205.07      215.34      9.44 o 
  -2  -8   5     1331.53     1383.58     23.59 o 
  -1  -8   5      481.48      481.12     15.37 o 
   0  -8   5     1004.97      973.29     24.91 o 
   1  -8   5     1103.58     1111.64     27.23 o 
   2  -8   5      144.14      171.90     11.20 o 
   3  -8   5      385.33      364.02     15.55 o 
   4  -8   5      919.15      933.83     25.64 o 
   5  -8   5      846.08      832.61     25.03 o 
   6  -8   5      612.66      605.45     22.31 o 
   7  -8   5      187.13      177.31     13.71 o 
   8  -8   5      178.45      198.44     15.24 o 
  -7  -7   5       69.08       94.04     10.70 o 
  -6  -7   5     1122.72     1115.15     29.06 o 
  -5  -7   5       38.02       40.24      7.25 o 
  -4  -7   5     1439.51     1430.90     24.46 o 
  -3  -7   5      303.53      323.58     12.10 o 
  -2  -7   5     3004.79     2997.72     40.18 o 
  -1  -7   5       54.94       56.89      4.83 o 
   0  -7   5      577.96      590.36     11.88 o 
   1  -7   5      276.84      300.50     14.33 o 
   2  -7   5     2204.75     2195.82     43.90 o 
   3  -7   5       55.97       52.36      7.76 o 
   4  -7   5      460.68      454.89     27.35 o 
   5  -7   5        1.08        0.00      5.75 o 
   6  -7   5     1403.02     1379.53     33.29 o 
   7  -7   5       55.19       41.77      8.95 o 
   8  -7   5     1115.41     1094.72     31.20 o 
  -8  -6   5       18.43       27.60      8.17 o 
  -7  -6   5      214.31      203.72     25.99 o 
  -6  -6   5        4.74        6.99      5.72 o 
  -5  -6   5     1570.07     1535.01     29.65 o 
  -4  -6   5      469.92      452.29     12.08 o 
  -3  -6   5      446.76      454.49     12.60 o 
  -2  -6   5      657.98      658.88     13.87 o 
  -1  -6   5     1356.93     1376.27     30.81 o 
   0  -6   5      583.11      591.22     12.90 o 
   1  -6   5     2380.30     2441.58     31.66 o 
   2  -6   5     1323.12     1366.52     28.52 o 
   3  -6   5      115.21      119.21      4.91 o 
   4  -6   5      914.94      971.82     26.63 o 
   5  -6   5      367.73      390.88     15.98 o 
   6  -6   5      706.43      688.46     22.07 o 
   7  -6   5       80.92       86.45     10.56 o 
   8  -6   5      454.39      471.72     49.11 o 
  -9  -5   5      286.00      298.65     16.92 o 
  -8  -5   5      857.72      841.22     34.60 o 
  -7  -5   5      426.66      420.97     17.23 o 
  -6  -5   5      495.24      483.87     17.48 o 
  -5  -5   5      738.80      710.08     14.89 o 
  -4  -5   5      773.51      775.21     15.46 o 
  -3  -5   5     3008.37     3035.47     44.44 o 
  -2  -5   5     1111.40     1195.24     19.30 o 
  -1  -5   5     3178.01     3110.66     39.16 o 
   0  -5   5      249.50      216.46      9.56 o 
   1  -5   5     1842.52     1858.64     25.45 o 
   2  -5   5       36.83       40.08      4.36 o 
   3  -5   5     1435.17     1409.53     41.30 o 
   4  -5   5       25.12       21.73      5.85 o 
   5  -5   5     1005.61     1015.42     25.42 o 
   6  -5   5        1.34        0.77      3.85 o 
   7  -5   5      379.95      377.18     12.50 o 
   8  -5   5       21.03       30.68      6.29 o 
  -9  -4   5       26.96       19.59      7.78 o 
  -8  -4   5      606.58      589.18     23.80 o 
  -7  -4   5        1.81       11.67      6.01 o 
  -6  -4   5      883.82      888.91     18.56 o 
  -5  -4   5       31.70       43.15      4.47 o 
  -4  -4   5     3360.15     3455.45     44.52 o 
  -3  -4   5     2589.49     2603.03     34.04 o 
  -2  -4   5     1354.10     1277.22     22.47 o 
  -1  -4   5     1400.04     1427.79     20.84 o 
   0  -4   5     3687.88     3708.20     44.51 o 
   1  -4   5       52.90       49.16      7.89 o 
   2  -4   5     3641.08     3735.36     45.35 o 
   3  -4   5     1435.39     1446.00     21.95 o 
   4  -4   5      881.47      895.95     16.70 o 
   5  -4   5      378.84      369.31     13.19 o 
   6  -4   5      536.71      518.67     13.79 o 
   7  -4   5      330.31      345.38     12.23 o 
   8  -4   5      134.49      134.73     11.13 o 
 -10  -3   5      481.22      417.29     19.99 o 
  -9  -3   5      350.89      308.80     16.80 o 
  -8  -3   5      468.43      476.14     28.05 o 
  -7  -3   5     1388.10     1345.49     30.83 o 
  -6  -3   5      393.31      396.64     10.28 o 
  -5  -3   5      844.18      818.16     15.25 o 
  -4  -3   5     1717.18     1701.70     24.52 o 
  -3  -3   5       38.68       42.42      4.02 o 
  -2  -3   5       44.60       19.90      3.11 o 
  -1  -3   5     2906.10     3129.44     37.96 o 
   0  -3   5     5701.28     5896.80     66.49 o 
   1  -3   5      165.36      176.47      6.25 o 
   2  -3   5     3306.72     3180.02     39.47 o 
   3  -3   5      345.05      329.33     10.37 o 
   4  -3   5     5147.07     5155.37     61.89 o 
   5  -3   5      507.14      512.33     12.99 o 
   6  -3   5      898.37      905.10     18.73 o 
   7  -3   5        4.64        9.96      5.39 o 
   8  -3   5      568.80      549.63     20.78 o 
 -10  -2   5      329.64      297.27     16.89 o 
  -9  -2   5      941.69      889.77     26.58 o 
  -8  -2   5       26.37       32.84      7.51 o 
  -7  -2   5     1941.36     1980.29     28.64 o 
  -6  -2   5      759.23      802.29     15.20 o 
  -5  -2   5     3107.89     3149.54     39.88 o 
  -4  -2   5       80.69       69.50      4.62 o 
  -3  -2   5     1937.65     1903.85     25.48 o 
  -2  -2   5      120.84      111.88      5.52 o 
  -1  -2   5     3061.67     3047.42     36.51 o 
   0  -2   5      544.62      505.39      9.76 o 
   1  -2   5      727.55      643.85     13.79 o 
   2  -2   5     2734.66     2804.48     35.53 o 
   3  -2   5     6928.81     6981.62     79.59 o 
   4  -2   5     2778.46     2732.87     38.47 o 
   5  -2   5      169.26      166.33      7.97 o 
   6  -2   5      286.74      307.93     10.98 o 
   7  -2   5      756.84      745.89     22.84 o 
   8  -2   5     1506.23     1561.95     37.18 o 
 -11  -1   5      920.61      946.89     30.47 o 
 -10  -1   5      180.99      186.81     20.10 o 
  -9  -1   5      630.36      599.21     28.79 o 
  -8  -1   5       62.71       69.15     13.78 o 
  -7  -1   5     2564.57     2673.28     36.37 o 
  -6  -1   5      269.71      269.99      8.57 o 
  -5  -1   5     1627.69     1594.99     23.32 o 
  -4  -1   5      207.09      200.44      6.83 o 
  -3  -1   5     1863.26     1839.26     28.11 o 
  -2  -1   5      116.47      109.48      4.06 o 
  -1  -1   5       85.72       51.24      3.11 o 
   0  -1   5      132.57      136.66      4.86 o 
   1  -1   5     4372.93     4416.90     51.49 o 
   2  -1   5        0.65        1.10      3.01 o 
   3  -1   5     1646.94     1642.68     25.65 o 
   4  -1   5        8.81       10.02      3.83 o 
   5  -1   5      242.69      248.14     12.56 o 
   6  -1   5      170.37      170.72      8.64 o 
   7  -1   5     1091.33     1095.40     29.25 o 
   8  -1   5      199.95      204.83     14.57 o 
 -11   0   5       20.24       18.37     15.81 o 
 -10   0   5      463.34      429.31     24.41 o 
  -9   0   5      280.18      282.44     15.58 o 
  -8   0   5      604.07      661.81     14.81 o 
  -7   0   5      953.23     1042.30     18.95 o 
  -6   0   5     2059.72     2073.27     30.04 o 
  -5   0   5      237.54      226.79     10.94 o 
  -4   0   5     3452.04     3448.30     49.63 o 
  -3   0   5      554.39      533.57      9.70 o 
  -2   0   5     1338.38     1241.84     23.11 o 
  -1   0   5      265.80      257.99      4.77 o 
   0   0   5      274.62      184.71      5.60 o 
   1   0   5     1834.17     1976.83     26.35 o 
   2   0   5     1514.29     1546.17     22.84 o 
   3   0   5      663.00      657.60     13.90 o 
   4   0   5     1947.58     1964.47     29.25 o 
   5   0   5       33.70       28.66      4.75 o 
   6   0   5      380.79      402.53     17.12 o 
   7   0   5     1668.36     1643.56     38.53 o 
   8   0   5      908.80      912.12     28.89 o 
 -11   1   5      911.44      902.35     28.56 o 
 -10   1   5        1.15       10.05      7.76 o 
  -9   1   5      156.65      153.51     10.62 o 
  -8   1   5      715.11      743.95     16.21 o 
  -7   1   5      139.31      141.14      7.27 o 
  -6   1   5     1140.07     1103.84     18.90 o 
  -5   1   5      557.46      558.81     11.84 o 
  -4   1   5     5653.81     5749.21     65.31 o 
  -3   1   5      448.03      472.23      6.89 o 
  -2   1   5      650.25      546.25     13.88 o 
  -1   1   5       26.44       52.52      4.96 o 
   0   1   5     1286.95     1200.93     21.21 o 
   1   1   5        1.84        3.81      2.91 o 
   2   1   5     1361.26     1277.01     20.35 o 
   3   1   5       59.83       91.12     16.34 o 
   4   1   5      640.13      690.75     18.18 o 
   5   1   5      548.37      536.15     13.71 o 
   6   1   5     1238.50     1294.85     32.59 o 
   7   1   5       36.21       43.15     13.82 o 
 -11   2   5      988.17     1043.08     30.88 o 
 -10   2   5      249.92      226.61     19.18 o 
  -9   2   5     2546.81     2513.52     57.59 o 
  -8   2   5      172.41      141.60      7.72 o 
  -7   2   5     1866.94     1931.05     28.91 o 
  -6   2   5      216.87      222.52      8.67 o 
  -5   2   5     2537.56     2447.39     32.25 o 
  -4   2   5        2.68        0.62      2.34 o 
  -3   2   5     3283.36     3228.86     39.54 o 
  -2   2   5     1806.15     1818.23     45.46 o 
  -1   2   5     2088.49     2110.50     27.04 o 
   0   2   5      322.01      307.91      8.67 o 
   1   2   5     1182.36     1218.42     26.34 o 
   2   2   5      364.37      350.06     27.29 o 
   3   2   5      497.46      550.71     13.32 o 
   4   2   5      204.96      234.42     16.65 o 
   5   2   5      240.94      260.80     15.36 o 
   6   2   5      702.66      688.78     24.03 o 
   7   2   5      128.08      125.45     18.56 o 
 -11   3   5      121.39      136.24     12.59 o 
 -10   3   5      686.73      691.56     17.44 o 
  -9   3   5     1656.88     1702.26     28.60 o 
  -8   3   5       25.07       39.39      7.81 o 
  -7   3   5      651.05      669.65     18.21 o 
  -6   3   5      425.59      414.31     10.99 o 
  -5   3   5     1609.11     1619.82     23.73 o 
  -4   3   5      835.43      862.00     22.11 o 
  -3   3   5     2987.51     2954.74     36.50 o 
  -2   3   5     1248.18     1273.52     21.99 o 
  -1   3   5     2962.11     3009.71     51.00 o 
   0   3   5        0.78        9.61      3.84 o 
   1   3   5     1514.46     1516.75     24.74 o 
   2   3   5      673.42      733.39     15.54 o 
   3   3   5      844.85      908.46     18.19 o 
   4   3   5       24.43       25.35      4.77 o 
   5   3   5     1256.72     1184.08     31.14 o 
   6   3   5       10.53        3.56      7.53 o 
 -11   4   5      117.47      124.79     11.59 o 
 -10   4   5      968.49      986.78     21.28 o 
  -9   4   5       12.13       17.15      6.84 o 
  -8   4   5      904.62      897.51     18.71 o 
  -7   4   5       47.76       50.28      5.39 o 
  -6   4   5      980.68     1022.18     18.55 o 
  -5   4   5       24.48       31.02      5.98 o 
  -4   4   5     2173.98     2186.00     30.07 o 
  -3   4   5      212.93      210.38      6.87 o 
  -2   4   5     6126.43     6128.59     70.39 o 
  -1   4   5     1992.80     2052.72     28.53 o 
   0   4   5     2510.22     2529.97     34.39 o 
   1   4   5      286.80      310.63      9.87 o 
   2   4   5      885.16      914.99     18.20 o 
   3   4   5      373.26      404.49     12.31 o 
   4   4   5     1473.27     1516.77     35.18 o 
   5   4   5      741.59      779.66     25.79 o 
 -11   5   5      106.75      101.61     21.46 o 
 -10   5   5      680.03      687.80     17.77 o 
  -9   5   5      326.20      345.32     21.13 o 
  -8   5   5      568.78      580.17     17.72 o 
  -7   5   5      608.13      624.38     16.55 o 
  -6   5   5      741.81      799.34     16.49 o 
  -5   5   5        2.31        3.11      3.62 o 
  -4   5   5      620.43      623.68     13.95 o 
  -3   5   5      485.64      494.34     11.55 o 
  -2   5   5     3846.01     3784.67     47.30 o 
  -1   5   5      331.48      321.42     19.22 o 
   0   5   5      780.20      788.34     19.69 o 
   1   5   5       23.18       21.20      5.84 o 
   2   5   5     1874.40     1874.54     30.04 o 
   3   5   5      137.41      133.07      8.10 o 
   4   5   5     1363.60     1333.84     33.61 o 
 -10   6   5       41.18       58.34      7.09 o 
  -9   6   5      896.93      958.26     20.91 o 
  -8   6   5       41.48       41.55      5.89 o 
  -7   6   5      779.65      805.45     17.68 o 
  -6   6   5       23.74       22.28      6.79 o 
  -5   6   5      646.06      641.88     14.73 o 
  -4   6   5       22.69       28.84      4.53 o 
  -3   6   5      486.46      485.99     12.14 o 
  -2   6   5        2.28        3.17      3.47 o 
  -1   6   5      317.86      331.32     10.93 o 
   0   6   5      118.23      123.93     13.75 o 
   1   6   5     1374.16     1383.58     24.80 o 
   2   6   5      403.94      399.52     12.99 o 
   3   6   5      265.88      264.19     15.15 o 
  -9   7   5      608.50      660.42     17.50 o 
  -8   7   5      356.58      359.02     12.68 o 
  -7   7   5      450.52      455.54     17.50 o 
  -6   7   5      189.82      210.61     10.02 o 
  -5   7   5     1048.16     1078.00     20.74 o 
  -4   7   5       94.26      101.89      6.78 o 
  -3   7   5      150.96      182.56      8.48 o 
  -2   7   5      324.74      303.04     12.18 o 
  -1   7   5     1299.99     1348.62     34.04 o 
   0   7   5       58.14       62.92      6.42 o 
   1   7   5      896.48      902.14     20.10 o 
   2   7   5       43.59       43.37      6.39 o 
  -8   8   5      742.34      780.82     24.83 o 
  -7   8   5       34.36       35.86      8.08 o 
  -6   8   5     1225.36     1250.58     63.18 o 
  -5   8   5      116.41      106.79     14.68 o 
  -4   8   5      483.63      462.52     20.98 o 
  -3   8   5        2.44        5.28      5.61 o 
  -2   8   5      160.20      166.44     11.90 o 
  -1   8   5      164.35      152.99     11.77 o 
   0   8   5      676.06      660.30     19.15 o 
   1   8   5      294.20      282.75     12.12 o 
  -7   9   5       69.02       47.47     13.84 o 
  -6   9   5     1076.24     1104.33     45.25 o 
  -5   9   5      506.05      537.69     20.29 o 
  -4   9   5      491.11      513.01     19.84 o 
  -3   9   5        0.34        2.78      6.80 o 
  -2   9   5      313.41      306.02     15.75 o 
  -1 -11   6      750.61      792.05     28.89 o 
   0 -11   6      111.34      113.73     12.29 o 
   1 -11   6      682.41      649.09     23.99 o 
   2 -11   6        3.45        7.03      7.53 o 
   3 -11   6      463.03      419.27     19.68 o 
   4 -11   6      299.52      294.26     17.74 o 
  -4 -10   6     1037.77     1000.32     43.36 o 
  -3 -10   6        8.13        8.95      7.33 o 
  -2 -10   6      377.51      382.76     20.51 o 
  -1 -10   6      102.68       86.57     10.71 o 
   0 -10   6      460.39      469.74     19.54 o 
   1 -10   6      115.60      123.53     11.61 o 
   2 -10   6      791.82      770.52     24.90 o 
   3 -10   6      145.22      118.19     11.82 o 
   4 -10   6     1888.60     1774.56     41.40 o 
   5 -10   6       76.76       83.03     13.94 o 
  -5  -9   6      610.41      657.32     22.30 o 
  -4  -9   6      329.45      334.21     13.80 o 
  -3  -9   6      262.19      283.31     15.26 o 
  -2  -9   6      190.04      210.81     13.52 o 
  -1  -9   6      387.90      377.68     17.88 o 
   0  -9   6       94.28       91.86     10.03 o 
   1  -9   6       90.75      100.46     10.35 o 
   2  -9   6     1569.92     1547.81     38.21 o 
   3  -9   6      278.32      293.79     15.71 o 
   4  -9   6      887.00      844.67     25.96 o 
   5  -9   6      250.09      229.18     14.74 o 
   6  -9   6      971.50      946.11     45.15 o 
  -6  -8   6        2.21        6.31      5.87 o 
  -5  -8   6     1860.63     1833.35     38.97 o 
  -4  -8   6      168.91      155.13      8.56 o 
  -3  -8   6     1080.83     1096.80     21.26 o 
  -2  -8   6       19.00       21.43      7.72 o 
  -1  -8   6     1699.57     1740.91     48.21 o 
   0  -8   6      425.60      383.81     16.12 o 
   1  -8   6     1004.07     1018.70     26.20 o 
   2  -8   6       33.14       25.84      6.95 o 
   3  -8   6     1372.07     1401.12     32.70 o 
   4  -8   6      974.56      991.58     27.40 o 
   5  -8   6      444.92      444.71     24.21 o 
   6  -8   6      433.72      421.56     18.98 o 
   7  -8   6      689.02      720.50     25.20 o 
  -7  -7   6     1810.34     1667.61     38.58 o 
  -6  -7   6      171.18      164.55     11.73 o 
  -5  -7   6      988.08     1013.93     20.24 o 
  -4  -7   6      371.16      383.53     11.91 o 
  -3  -7   6     1319.10     1362.21     23.54 o 
  -2  -7   6      160.31      159.36      7.77 o 
  -1  -7   6      925.80      982.62     28.13 o 
   0  -7   6      197.13      221.66      7.50 o 
   1  -7   6     1079.27     1078.05     35.27 o 
   2  -7   6        0.17        8.64      5.79 o 
   3  -7   6     1066.23     1061.21     31.19 o 
   4  -7   6       16.49        2.06      5.92 o 
   5  -7   6       28.40       52.28      8.72 o 
   6  -7   6        2.58       11.32     11.72 o 
   7  -7   6     2051.97     2078.70     45.22 o 
  -8  -6   6      400.51      361.94     24.49 o 
  -7  -6   6       48.14       42.85      8.47 o 
  -6  -6   6     1210.45     1212.27     29.44 o 
  -5  -6   6      133.27      153.30      8.73 o 
  -4  -6   6     2969.73     2897.92     39.78 o 
  -3  -6   6      622.65      621.41     16.44 o 
  -2  -6   6     1856.85     1964.71     28.78 o 
  -1  -6   6       50.07       43.66      4.48 o 
   0  -6   6     3242.64     3399.72     43.06 o 
   1  -6   6       79.54       69.31      4.58 o 
   2  -6   6     1076.80     1149.07     18.65 o 
   3  -6   6       44.28       50.67      5.98 o 
   4  -6   6      189.59      189.88     11.61 o 
   5  -6   6      675.51      659.99     21.12 o 
   6  -6   6     1316.18     1290.09     31.91 o 
   7  -6   6      453.70      465.06     25.48 o 
   8  -6   6      401.06      395.48     45.93 o 
  -9  -5   6      257.98      254.09     16.01 o 
  -8  -5   6       29.89       32.14      8.62 o 
  -7  -5   6     1063.08     1040.50     27.57 o 
  -6  -5   6      519.72      533.57     15.25 o 
  -5  -5   6      208.42      231.94      9.16 o 
  -4  -5   6     2398.61     2508.63     34.85 o 
  -3  -5   6      242.17      261.62      8.95 o 
  -2  -5   6     2233.98     2218.24     30.83 o 
  -1  -5   6     1321.62     1355.88     21.30 o 
   0  -5   6     3530.16     3743.65     46.31 o 
   1  -5   6      513.35      520.02     13.84 o 
   2  -5   6     2898.27     2980.69     48.20 o 
   3  -5   6        0.47       12.16      3.55 o 
   4  -5   6      825.98      801.03     16.13 o 
   5  -5   6        5.72        9.59      6.32 o 
   6  -5   6      582.09      576.59     15.00 o 
   7  -5   6      103.28      107.67      8.14 o 
   8  -5   6      811.74      856.79     48.97 o 
  -9  -4   6     1235.99     1132.59     45.66 o 
  -8  -4   6      210.88      186.82     12.76 o 
  -7  -4   6     1279.60     1241.58     29.79 o 
  -6  -4   6       84.27       81.07      5.78 o 
  -5  -4   6     1265.47     1246.45     21.08 o 
  -4  -4   6       13.85       15.30      3.94 o 
  -3  -4   6     1088.76     1042.17     17.95 o 
  -2  -4   6       15.61       16.60      3.64 o 
  -1  -4   6     1977.28     1977.55     27.33 o 
   0  -4   6      366.23      341.94      9.09 o 
   1  -4   6     3726.16     3761.90     46.10 o 
   2  -4   6      767.85      811.47     15.06 o 
   3  -4   6     1426.52     1390.55     28.58 o 
   4  -4   6      215.24      200.54      8.58 o 
   5  -4   6      318.78      337.71     11.04 o 
   6  -4   6      111.28      125.83     13.20 o 
   7  -4   6      437.02      450.70     14.37 o 
   8  -4   6      344.80      311.72     15.95 o 
 -10  -3   6      679.53      668.19     24.68 o 
  -9  -3   6      883.60      810.71     40.37 o 
  -8  -3   6      203.12      203.45     15.97 o 
  -7  -3   6      146.47      155.65     11.29 o 
  -6  -3   6     1670.32     1682.38     32.69 o 
  -5  -3   6      579.23      550.99     12.54 o 
  -4  -3   6      660.98      662.65     13.49 o 
  -3  -3   6     1346.61     1350.13     20.73 o 
  -2  -3   6     1318.81     1340.48     20.19 o 
  -1  -3   6     1449.19     1439.10     24.86 o 
   0  -3   6     1232.45     1215.08     18.79 o 
   1  -3   6     3530.30     3573.47     43.87 o 
   2  -3   6      639.66      631.63     13.02 o 
   3  -3   6     1904.12     1855.01     27.34 o 
   4  -3   6      221.79      230.37      9.07 o 
   5  -3   6      747.77      756.41     16.73 o 
   6  -3   6       13.06       17.08      5.72 o 
   7  -3   6      616.95      647.68     16.84 o 
   8  -3   6       17.56       16.79      7.58 o 
 -10  -2   6     1230.18     1276.68     34.28 o 
  -9  -2   6       13.40       14.48      7.09 o 
  -8  -2   6     1299.94     1351.62     31.90 o 
  -7  -2   6      165.57      160.26     20.61 o 
  -6  -2   6     1441.52     1472.93     29.19 o 
  -5  -2   6      135.17      139.46      6.55 o 
  -4  -2   6     2572.97     2494.32     32.92 o 
  -3  -2   6      341.72      374.04      9.25 o 
  -2  -2   6     4698.48     4702.67     54.55 o 
  -1  -2   6     1350.06     1404.27     20.10 o 
   0  -2   6     1576.69     1553.80     22.06 o 
   1  -2   6      189.44      198.54      7.05 o 
   2  -2   6     7732.63     7624.46     86.15 o 
   3  -2   6      109.52      122.37      6.68 o 
   4  -2   6     1599.67     1567.92     25.36 o 
   5  -2   6        2.07        1.39      4.48 o 
   6  -2   6      984.96     1006.44     20.73 o 
   7  -2   6      581.97      615.10     25.48 o 
   8  -2   6      659.17      661.61     23.70 o 
 -11  -1   6      466.51      505.97     22.50 o 
 -10  -1   6      610.28      567.60     22.13 o 
  -9  -1   6      204.45      197.48     13.58 o 
  -8  -1   6     2109.58     2167.23     32.32 o 
  -7  -1   6      265.42      324.21     12.99 o 
  -6  -1   6      921.27      940.06     17.32 o 
  -5  -1   6     2245.86     2283.40     31.10 o 
  -4  -1   6     2488.60     2547.74     42.78 o 
  -3  -1   6     1185.67     1212.18     18.08 o 
  -2  -1   6     1304.76     1222.68     17.64 o 
  -1  -1   6     1373.92     1643.70     22.14 o 
   0  -1   6     2618.75     2702.98     39.52 o 
   1  -1   6      859.25      900.80     19.44 o 
   2  -1   6     2814.32     2769.07     36.31 o 
   3  -1   6      593.55      598.07     13.68 o 
   4  -1   6     2795.39     2762.17     38.36 o 
   5  -1   6        3.62        4.19      4.30 o 
   6  -1   6     2523.40     2522.65     48.37 o 
   7  -1   6      332.73      349.21     17.86 o 
 -11   0   6      145.11      146.18     14.07 o 
 -10   0   6        0.40        4.45      7.13 o 
  -9   0   6     1496.51     1522.07     35.42 o 
  -8   0   6      114.58      113.36      7.04 o 
  -7   0   6     1047.02     1091.07     19.92 o 
  -6   0   6      490.56      521.98     14.30 o 
  -5   0   6     1187.74     1166.69     31.24 o 
  -4   0   6      646.11      707.24     12.83 o 
  -3   0   6     1144.63     1061.49     15.65 o 
  -2   0   6     1004.68     1068.49     29.73 o 
  -1   0   6      496.99      475.20      6.78 o 
   0   0   6        0.70        5.55      2.87 o 
   1   0   6     1065.94     1059.25     17.38 o 
   2   0   6       61.51       62.21      5.16 o 
   3   0   6      939.11      930.40     17.82 o 
   4   0   6      871.24      876.78     17.95 o 
   5   0   6     1116.86     1164.10     22.18 o 
   6   0   6      759.50      776.22     24.28 o 
   7   0   6      885.49      914.38     28.47 o 
 -11   1   6       38.25       20.65      8.55 o 
 -10   1   6     1052.60     1087.18     30.10 o 
  -9   1   6     1708.30     1774.47     29.23 o 
  -8   1   6       93.95      105.65      7.03 o 
  -7   1   6     1282.57     1230.55     21.64 o 
  -6   1   6      951.55      996.64     17.89 o 
  -5   1   6      637.82      628.41     12.60 o 
  -4   1   6     2449.17     2547.82     32.24 o 
  -3   1   6     1613.13     1495.75     28.54 o 
  -2   1   6      266.96      234.12     30.20 o 
  -1   1   6     2181.33     2129.46     61.08 o 
   0   1   6       60.28       71.56      4.28 o 
   1   1   6      805.83      792.86     14.82 o 
   2   1   6      426.57      454.86     11.63 o 
   3   1   6      401.27      410.50     11.86 o 
   4   1   6      148.41      135.16     17.97 o 
   5   1   6     3226.40     3289.20     58.99 o 
   6   1   6       22.73       16.03      8.15 o 
 -11   2   6       25.65       24.03     10.90 o 
 -10   2   6      431.98      447.15     13.99 o 
  -9   2   6        0.11        0.00      4.11 o 
  -8   2   6      723.00      749.14     16.73 o 
  -7   2   6      267.70      249.42      9.63 o 
  -6   2   6     3145.05     3212.69     43.27 o 
  -5   2   6       17.58       16.22      3.20 o 
  -4   2   6     1997.28     1978.99     50.63 o 
  -3   2   6      223.82      225.14     10.34 o 
  -2   2   6     2913.91     2886.90     56.67 o 
  -1   2   6      290.35      301.40      7.31 o 
   0   2   6     1952.92     1863.74     26.19 o 
   1   2   6       40.52       55.66      5.05 o 
   2   2   6      167.76      151.83      7.52 o 
   3   2   6      574.38      631.71     15.11 o 
   4   2   6     1181.22     1225.40     22.95 o 
   5   2   6      250.97      242.61     14.72 o 
   6   2   6      150.94      149.25     13.36 o 
 -11   3   6      674.71      639.67     23.10 o 
 -10   3   6       35.89       40.22      6.33 o 
  -9   3   6      556.17      621.30     19.22 o 
  -8   3   6      373.38      393.57     12.21 o 
  -7   3   6     1236.43     1245.65     21.68 o 
  -6   3   6      819.32      807.59     15.75 o 
  -5   3   6       35.33       44.15      4.14 o 
  -4   3   6     1650.18     1671.38     23.35 o 
  -3   3   6     1162.78     1143.03     25.04 o 
  -2   3   6     4685.38     4609.25     90.20 o 
  -1   3   6     1164.88     1181.70     18.62 o 
   0   3   6      797.93      858.72     18.74 o 
   1   3   6      172.68      168.39      8.03 o 
   2   3   6      277.03      301.79     10.61 o 
   3   3   6      387.87      373.87     12.23 o 
   4   3   6     1106.95     1063.10     64.92 o 
   5   3   6       12.81       16.63      7.93 o 
 -11   4   6      532.38      545.82     32.01 o 
 -10   4   6       74.16       76.36      7.46 o 
  -9   4   6      715.22      709.18     17.23 o 
  -8   4   6      442.22      475.28     14.44 o 
  -7   4   6     1286.28     1312.69     33.86 o 
  -6   4   6        4.42        4.50      3.53 o 
  -5   4   6     1706.86     1805.67     45.25 o 
  -4   4   6      183.72      184.32      6.59 o 
  -3   4   6     1065.07     1081.72     17.44 o 
  -2   4   6      226.02      241.84     10.03 o 
  -1   4   6     3148.26     3164.73     41.39 o 
   0   4   6        2.78        6.83      4.41 o 
   1   4   6     1477.44     1534.65     25.36 o 
   2   4   6      681.05      663.89     16.10 o 
   3   4   6      760.31      781.24     29.25 o 
   4   4   6      212.59      204.44     18.66 o 
 -10   5   6      383.22      394.70     13.73 o 
  -9   5   6      122.18      121.85      8.27 o 
  -8   5   6     1998.04     2010.77     32.05 o 
  -7   5   6     1124.40     1128.59     31.04 o 
  -6   5   6      410.17      433.71     17.67 o 
  -5   5   6      676.77      694.78     14.65 o 
  -4   5   6      142.70      133.84      8.75 o 
  -3   5   6     1473.82     1463.24     22.86 o 
  -2   5   6     2137.53     2147.28     30.75 o 
  -1   5   6     1379.08     1379.22     24.95 o 
   0   5   6      311.87      316.44     10.82 o 
   1   5   6     1870.23     1877.75     46.08 o 
   2   5   6       95.27      102.32      7.82 o 
   3   5   6      835.61      869.45     25.86 o 
   4   5   6       69.43       71.03     10.79 o 
 -10   6   6      751.29      766.92     25.01 o 
  -9   6   6       10.38       18.33      7.58 o 
  -8   6   6      707.00      740.51     23.52 o 
  -7   6   6       53.83       58.58     12.85 o 
  -6   6   6      153.70      185.50     12.16 o 
  -5   6   6        0.99        0.00      6.49 o 
  -4   6   6     1069.91     1035.69     34.86 o 
  -3   6   6      273.30      251.40     14.08 o 
  -2   6   6      442.73      440.07     23.02 o 
  -1   6   6      119.56      117.97     10.03 o 
   0   6   6     2164.23     2185.48     34.01 o 
   1   6   6      356.95      373.26     12.87 o 
   2   6   6      896.07      875.36     29.77 o 
  -9   7   6      253.45      295.90     16.57 o 
  -8   7   6      156.17      181.70     30.57 o 
  -7   7   6      700.46      741.34     54.10 o 
  -6   7   6      189.70      219.42     13.54 o 
  -5   7   6      432.45      420.26     17.54 o 
  -4   7   6       94.73      103.27     11.05 o 
  -3   7   6       68.38       76.44      9.16 o 
  -2   7   6      302.65      299.64     19.01 o 
  -1   7   6      341.29      339.97     16.00 o 
   0   7   6     1167.98     1197.39     31.00 o 
   1   7   6       37.63       28.39     13.26 o 
  -8   8   6        2.40        5.94      8.62 o 
  -7   8   6      965.58      933.11     37.78 o 
  -6   8   6        0.64        2.86      6.38 o 
  -5   8   6      500.38      515.97     25.91 o 
  -4   8   6       22.42       37.24      8.00 o 
  -3   8   6      397.32      394.35     39.24 o 
  -2   8   6       16.04       24.22      7.37 o 
  -1   8   6      348.92      361.96     17.60 o 
  -1 -11   7      267.56      252.83     31.23 o 
   0 -11   7      654.17      651.38     24.41 o 
   1 -11   7      339.58      345.82     18.70 o 
   2 -11   7     2050.61     1905.58     44.49 o 
   3 -11   7      283.73      251.85     29.34 o 
  -3 -10   7      283.65      332.54     17.22 o 
  -2 -10   7      219.10      197.32     20.90 o 
  -1 -10   7      710.92      761.96     25.05 o 
   0 -10   7      152.07      141.18     19.38 o 
   1 -10   7     1109.14     1074.88     30.19 o 
   2 -10   7       55.27       67.24     10.57 o 
   3 -10   7      355.75      360.44     18.00 o 
   4 -10   7       63.72       78.84     11.47 o 
   5 -10   7      636.46      656.34     25.16 o 
  -5  -9   7      435.50      427.24     18.06 o 
  -4  -9   7      154.67      167.79     12.37 o 
  -3  -9   7       16.96       24.34      7.71 o 
  -2  -9   7      564.45      542.12     20.80 o 
  -1  -9   7      402.37      405.79     19.94 o 
   0  -9   7      660.50      647.23     21.99 o 
   1  -9   7     1037.50     1016.66     48.15 o 
   2  -9   7      475.16      457.89     18.93 o 
   3  -9   7      391.05      384.99     17.77 o 
   4  -9   7      120.24      115.00     11.83 o 
   5  -9   7      275.86      296.15     16.67 o 
   6  -9   7      145.33      171.47     14.36 o 
  -6  -8   7     1436.71     1426.41     34.30 o 
  -5  -8   7        8.77        6.06      4.85 o 
  -4  -8   7      701.11      726.55     23.18 o 
  -3  -8   7      394.68      375.14     12.21 o 
  -2  -8   7      971.03     1016.74     19.83 o 
  -1  -8   7       64.12       65.12     13.61 o 
   0  -8   7     1579.66     1496.40     33.65 o 
   1  -8   7       36.65       24.87      7.42 o 
   2  -8   7     1023.77     1017.86     54.37 o 
   3  -8   7       18.58       31.89      7.79 o 
   4  -8   7      232.29      227.17     18.85 o 
   5  -8   7      116.53      118.50     11.83 o 
   6  -8   7     2610.51     2487.85     91.72 o 
  -7  -7   7      354.54      372.47     17.21 o 
  -6  -7   7      766.44      721.13     22.41 o 
  -5  -7   7     1202.31     1221.43     23.09 o 
  -4  -7   7     1650.70     1668.85     27.73 o 
  -3  -7   7       89.82      102.69      7.01 o 
  -2  -7   7     2048.22     1992.57     30.25 o 
  -1  -7   7      694.07      685.86     14.80 o 
   0  -7   7      311.54      320.26     22.42 o 
   1  -7   7     1779.72     1727.26     35.70 o 
   2  -7   7     1369.25     1344.82     44.78 o 
   3  -7   7       28.68       25.56      7.04 o 
   4  -7   7      603.52      637.95     22.75 o 
   5  -7   7      661.69      651.41     22.40 o 
   6  -7   7     1395.27     1398.02     34.97 o 
   7  -7   7      227.67      247.60     20.37 o 
  -8  -6   7        1.27        0.78      6.38 o 
  -7  -6   7      639.49      634.93     21.68 o 
  -6  -6   7       51.99       53.21      6.23 o 
  -5  -6   7      934.65      917.26     18.89 o 
  -4  -6   7      509.99      505.74     13.46 o 
  -3  -6   7      469.96      513.69     15.97 o 
  -2  -6   7       41.60       39.65      5.71 o 
  -1  -6   7     1952.20     2015.27     29.70 o 
   0  -6   7      141.21      139.46      7.00 o 
   1  -6   7     1801.78     1897.59     28.01 o 
   2  -6   7       24.72       20.21      4.08 o 
   3  -6   7      329.20      316.90     21.41 o 
   4  -6   7      602.76      619.09     27.66 o 
   5  -6   7     1383.94     1422.53     33.61 o 
   6  -6   7        4.56        6.63      6.55 o 
   7  -6   7      547.71      593.28     54.66 o 
  -9  -5   7      404.68      410.58     19.19 o 
  -8  -5   7      672.58      655.82     52.19 o 
  -7  -5   7      398.46      414.63     20.31 o 
  -6  -5   7      844.88      843.01     17.77 o 
  -5  -5   7       81.31       94.30      6.69 o 
  -4  -5   7     2148.21     2200.42     32.20 o 
  -3  -5   7     2371.29     2428.73     39.92 o 
  -2  -5   7      664.94      718.61     14.94 o 
  -1  -5   7     2243.63     2267.76     31.71 o 
   0  -5   7      826.55      837.59     16.00 o 
   1  -5   7      287.71      298.07      9.35 o 
   2  -5   7       27.24       33.51      7.03 o 
   3  -5   7     3470.60     3406.88     62.00 o 
   4  -5   7      135.72      136.39      7.56 o 
   5  -5   7      785.62      760.41     17.23 o 
   6  -5   7        9.09       11.39      5.05 o 
   7  -5   7      485.22      549.51     35.62 o 
  -9  -4   7        9.00        0.00      7.54 o 
  -8  -4   7      797.79      801.18     24.70 o 
  -7  -4   7       85.72       82.67      6.34 o 
  -6  -4   7      445.24      434.94     12.08 o 
  -5  -4   7       70.63       70.97      5.78 o 
  -4  -4   7     4134.92     4073.38     53.19 o 
  -3  -4   7      332.99      356.56     10.22 o 
  -2  -4   7     2805.75     2837.37     37.31 o 
  -1  -4   7       75.89       82.89      5.38 o 
   0  -4   7      952.54      941.27     16.87 o 
   1  -4   7      212.90      195.95     16.36 o 
   2  -4   7     1495.66     1475.08     23.47 o 
   3  -4   7      129.36      129.44      6.91 o 
   4  -4   7      309.81      285.73     14.44 o 
   5  -4   7      187.22      192.10      9.15 o 
   6  -4   7      151.29      179.65      9.63 o 
   7  -4   7      336.51      371.83     13.57 o 
 -10  -3   7      330.12      352.27     29.71 o 
  -9  -3   7      474.64      467.59     19.71 o 
  -8  -3   7       46.11       51.67      8.56 o 
  -7  -3   7      867.05      875.61     23.19 o 
  -6  -3   7      163.60      174.64      8.06 o 
  -5  -3   7     1973.33     1924.34     28.51 o 
  -4  -3   7      373.14      378.80     19.40 o 
  -3  -3   7     1408.48     1368.63     24.98 o 
  -2  -3   7     1884.86     1851.92     26.21 o 
  -1  -3   7      832.98      805.63     14.75 o 
   0  -3   7     2060.04     2139.53     33.19 o 
   1  -3   7      543.58      540.86     15.38 o 
   2  -3   7      261.88      257.65      8.86 o 
   3  -3   7     3594.36     3569.51     46.45 o 
   4  -3   7     2639.49     2617.79     37.40 o 
   5  -3   7       65.20       66.98      7.42 o 
   6  -3   7      171.51      178.66      9.55 o 
   7  -3   7       20.34       20.70      7.57 o 
 -10  -2   7       14.97       11.95      7.99 o 
  -9  -2   7      319.84      349.49     17.31 o 
  -8  -2   7      508.02      498.23     20.59 o 
  -7  -2   7     2035.65     2051.74     36.95 o 
  -6  -2   7       18.06       20.63      5.30 o 
  -5  -2   7      651.18      629.42     13.69 o 
  -4  -2   7     1055.15     1037.19     17.70 o 
  -3  -2   7     4409.41     4339.28     52.06 o 
  -2  -2   7      216.86      236.05     10.27 o 
  -1  -2   7      646.83      606.14     17.40 o 
   0  -2   7       34.10       39.13      3.83 o 
   1  -2   7     3163.52     3102.46     39.72 o 
   2  -2   7       42.57       47.25      8.29 o 
   3  -2   7     4208.94     4220.16     53.25 o 
   4  -2   7      894.14      914.77     18.70 o 
   5  -2   7      626.45      682.61     16.66 o 
   6  -2   7      105.73      109.50      8.14 o 
   7  -2   7      861.44      883.66     27.07 o 
 -11  -1   7       72.84       57.98     10.90 o 
 -10  -1   7     1774.61     1720.96     47.70 o 
  -9  -1   7      296.58      309.57     16.41 o 
  -8  -1   7      831.20      868.31     35.76 o 
  -7  -1   7      777.37      797.59     19.48 o 
  -6  -1   7     1057.62     1087.19     19.48 o 
  -5  -1   7      116.49      110.69      8.36 o 
  -4  -1   7     2354.01     2383.73     31.66 o 
  -3  -1   7      799.41      815.77     23.95 o 
  -2  -1   7      985.03      939.56     14.75 o 
  -1  -1   7     1041.73      976.80     19.44 o 
   0  -1   7     2371.59     2512.08     45.80 o 
   1  -1   7     1799.69     1852.07     30.44 o 
   2  -1   7      352.10      345.73     10.28 o 
   3  -1   7      408.45      420.40     12.05 o 
   4  -1   7      494.58      537.89     19.37 o 
   5  -1   7     1769.40     1832.17     38.99 o 
   6  -1   7      202.52      201.12     13.24 o 
 -11   0   7       28.51       33.79      9.79 o 
 -10   0   7      898.70      944.36     64.27 o 
  -9   0   7      114.61      119.62      9.03 o 
  -8   0   7     1290.21     1367.93     26.67 o 
  -7   0   7        2.14        0.00      3.86 o 
  -6   0   7     2702.38     2675.71     36.52 o 
  -5   0   7       35.84       43.38      4.39 o 
  -4   0   7      968.29      903.88     14.95 o 
  -3   0   7      154.44      182.81      9.76 o 
  -2   0   7     2678.86     2636.61     44.45 o 
  -1   0   7        0.02        3.64      1.84 o 
   0   0   7     1995.64     1993.32     27.17 o 
   1   0   7       38.18       35.37      4.29 o 
   2   0   7      531.68      541.09     13.10 o 
   3   0   7      154.83      172.95      8.59 o 
   4   0   7     3247.57     3252.40     49.47 o 
   5   0   7        9.10        9.07      4.69 o 
   6   0   7      567.73      552.93     21.31 o 
 -11   1   7      208.37      227.29     15.57 o 
 -10   1   7        0.26        0.00      6.82 o 
  -9   1   7      240.83      239.37     10.35 o 
  -8   1   7      468.93      469.63     13.40 o 
  -7   1   7     1164.85     1249.89     21.97 o 
  -6   1   7      526.24      525.53     14.92 o 
  -5   1   7       53.27       44.40      5.64 o 
  -4   1   7     1523.89     1528.01     30.70 o 
  -3   1   7     1310.58     1238.16     26.29 o 
  -2   1   7      979.35      925.58     37.49 o 
  -1   1   7     1299.83     1230.70     27.47 o 
   0   1   7      345.88      348.77     13.77 o 
   1   1   7       33.63       38.90      4.73 o 
   2   1   7     1187.30     1191.46     32.16 o 
   3   1   7      314.08      322.16     11.19 o 
   4   1   7      925.86      919.47     35.47 o 
   5   1   7      470.89      527.79     22.22 o 
   6   1   7      864.53      869.48     27.68 o 
 -11   2   7      382.20      438.33     19.87 o 
 -10   2   7      269.29      285.98     11.98 o 
  -9   2   7     1787.95     1732.76     35.19 o 
  -8   2   7      154.44      182.31      8.82 o 
  -7   2   7      911.45     1006.13     18.98 o 
  -6   2   7        2.20        7.94      3.45 o 
  -5   2   7     1763.44     1757.22     49.70 o 
  -4   2   7      570.64      565.83     17.30 o 
  -3   2   7     1474.36     1415.28     29.42 o 
  -2   2   7       24.17       30.66      5.84 o 
  -1   2   7     1926.20     1840.67     29.03 o 
   0   2   7        8.24       14.32      3.54 o 
   1   2   7      279.21      285.34      9.79 o 
   2   2   7      907.10      856.89     18.77 o 
   3   2   7      871.34      917.76     19.50 o 
   4   2   7       23.49       22.99      5.33 o 
   5   2   7      826.50      871.32     26.93 o 
 -11   3   7       54.78       70.05     28.35 o 
 -10   3   7      587.20      633.20     23.05 o 
  -9   3   7      269.38      302.16     16.84 o 
  -8   3   7     1706.20     1736.32     28.23 o 
  -7   3   7      266.59      279.67     11.59 o 
  -6   3   7      466.08      494.47     40.18 o 
  -5   3   7      900.59      903.15     39.20 o 
  -4   3   7       61.92       60.86      7.56 o 
  -3   3   7      298.49      281.80     12.89 o 
  -2   3   7     3550.20     3495.99     57.83 o 
  -1   3   7       55.54       55.97      8.40 o 
   0   3   7      102.60      100.50      8.58 o 
   1   3   7      948.26      965.17     18.90 o 
   2   3   7      340.72      379.95     12.36 o 
   3   3   7      391.92      428.51     13.68 o 
   4   3   7       18.14       25.28      8.34 o 
 -10   4   7     1009.93     1066.19     29.40 o 
  -9   4   7      622.85      577.22     20.97 o 
  -8   4   7     1134.35     1130.17     29.29 o 
  -7   4   7        2.62        4.28     10.35 o 
  -6   4   7      571.04      595.48     30.67 o 
  -5   4   7        0.03        6.74      5.61 o 
  -4   4   7     3685.14     3604.03     67.20 o 
  -3   4   7      799.98      796.31     24.49 o 
  -2   4   7     2447.22     2406.28     44.51 o 
  -1   4   7      100.09      102.56      8.96 o 
   0   4   7     1691.33     1694.55     35.68 o 
   1   4   7        0.63        0.00      7.78 o 
   2   4   7      833.28      863.67     60.47 o 
   3   4   7        1.14        0.00     12.09 o 
 -10   5   7        2.21        1.72     10.41 o 
  -9   5   7      966.69     1031.18     44.60 o 
  -8   5   7      144.09      177.95     12.90 o 
  -7   5   7      648.61      698.10     22.55 o 
  -6   5   7      343.85      369.94     16.37 o 
  -5   5   7      630.82      647.79     20.74 o 
  -4   5   7      897.88      866.69     37.12 o 
  -3   5   7     1122.45     1092.10     27.26 o 
  -2   5   7     1081.55     1061.55     31.21 o 
  -1   5   7      240.63      243.25     13.37 o 
   0   5   7     1276.05     1260.04     30.78 o 
   1   5   7      529.52      509.16     41.58 o 
   2   5   7      957.71      989.13     27.46 o 
  -9   6   7     1095.97     1206.10     32.71 o 
  -8   6   7       42.94       39.26      8.86 o 
  -7   6   7      349.58      352.77     17.27 o 
  -6   6   7        0.22        0.00      6.20 o 
  -5   6   7     2142.62     2151.02     43.95 o 
  -4   6   7       55.62       52.19      8.46 o 
  -3   6   7      295.39      299.71     14.82 o 
  -2   6   7        0.05        1.53      6.21 o 
  -1   6   7     1417.74     1377.98     33.30 o 
   0   6   7      286.47      324.24     16.06 o 
   1   6   7     1084.80     1203.23     50.86 o 
  -8   7   7      178.43      207.17     14.62 o 
  -7   7   7      285.57      280.75     24.64 o 
  -6   7   7      694.53      631.80     58.29 o 
  -5   7   7      176.98      203.77     13.77 o 
  -4   7   7      120.14      116.18     10.83 o 
  -3   7   7      152.66      161.38     13.80 o 
  -2   7   7      285.40      281.61     15.21 o 
  -1   7   7      502.77      538.95     21.15 o 
   0   7   7      448.78      448.33     19.35 o 
  -6   8   7      658.82      692.91     24.30 o 
  -5   8   7        9.97       21.46      8.14 o 
  -4   8   7      433.67      436.11     22.36 o 
  -3   8   7       13.85       18.40      7.53 o 
  -3 -10   8       41.64       44.09      9.75 o 
  -2 -10   8      824.13      828.19     26.72 o 
  -1 -10   8        0.16        0.57      6.63 o 
   0 -10   8     1279.29     1279.77     33.90 o 
   1 -10   8        0.36        0.00      6.48 o 
   2 -10   8      337.56      345.45     18.29 o 
   3 -10   8      108.88      109.89     12.54 o 
   4 -10   8      443.80      458.31     56.07 o 
  -5  -9   8      796.35      771.02     37.16 o 
  -4  -9   8      133.81      122.70     11.51 o 
  -3  -9   8      525.28      552.21     20.75 o 
  -2  -9   8      528.92      507.21     20.24 o 
  -1  -9   8      737.32      693.22     23.01 o 
   0  -9   8       29.58       25.89      8.24 o 
   1  -9   8      961.68      959.88     28.11 o 
   2  -9   8      232.01      250.64     15.18 o 
   3  -9   8      313.88      334.46     17.36 o 
   4  -9   8      422.75      423.88     19.56 o 
   5  -9   8      578.53      520.57     21.91 o 
  -6  -8   8       73.16       69.94     25.23 o 
  -5  -8   8      410.00      428.80     14.12 o 
  -4  -8   8       20.11       14.65      5.04 o 
  -3  -8   8     1367.41     1372.54     25.06 o 
  -2  -8   8       12.94        0.67     13.88 o 
  -1  -8   8     1636.69     1629.01     36.03 o 
   0  -8   8      363.79      369.00     24.31 o 
   1  -8   8     1288.97     1352.47     32.37 o 
   2  -8   8      138.95      139.46     11.69 o 
   3  -8   8     1450.32     1502.99     35.76 o 
   4  -8   8      298.04      306.90     17.84 o 
   5  -8   8      943.26      995.25     29.73 o 
  -7  -7   8      169.63      167.41     12.70 o 
  -6  -7   8      233.02      256.26     14.00 o 
  -5  -7   8      106.01       92.23      7.49 o 
  -4  -7   8      807.97      818.49     18.23 o 
  -3  -7   8     1515.00     1427.60     28.20 o 
  -2  -7   8      512.93      519.47     25.31 o 
  -1  -7   8      398.78      419.89     11.94 o 
   0  -7   8      915.60      942.40     24.90 o 
   1  -7   8      117.46       92.68      9.75 o 
   2  -7   8      144.79      159.83     11.38 o 
   3  -7   8     1413.30     1322.27     65.05 o 
   4  -7   8     1421.21     1451.87     34.88 o 
   5  -7   8       23.55       31.67      8.55 o 
   6  -7   8       41.63       45.93      9.70 o 
  -8  -6   8      965.30      900.60     36.96 o 
  -7  -6   8      408.73      386.56     16.94 o 
  -6  -6   8      541.52      536.40     21.08 o 
  -5  -6   8       26.98       31.06      5.51 o 
  -4  -6   8     3038.33     2992.50     41.90 o 
  -3  -6   8       19.35       18.25      4.67 o 
  -2  -6   8     1707.01     1735.46     27.69 o 
  -1  -6   8       86.19      120.34     11.87 o 
   0  -6   8      299.21      307.80     10.24 o 
   1  -6   8       60.38       49.26      5.38 o 
   2  -6   8     2321.08     2435.89     36.24 o 
   3  -6   8      110.24      106.46      9.93 o 
   4  -6   8     1224.65     1202.11     42.62 o 
   5  -6   8        6.40        9.63      7.06 o 
   6  -6   8      513.09      521.49     20.60 o 
  -9  -5   8      877.43      848.94     68.80 o 
  -8  -5   8        0.38        0.00      6.33 o 
  -7  -5   8      794.39      770.64     24.58 o 
  -6  -5   8      272.64      285.29     10.95 o 
  -5  -5   8      862.78      878.06     18.37 o 
  -4  -5   8     1038.49     1075.40     21.05 o 
  -3  -5   8      674.67      688.42     15.40 o 
  -2  -5   8      806.47      789.14     16.27 o 
  -1  -5   8     1017.69     1082.44     27.66 o 
   0  -5   8     1089.10     1110.22     35.17 o 
   1  -5   8      212.43      207.17      8.68 o 
   2  -5   8      960.97      953.39     18.48 o 
   3  -5   8     1987.58     1986.58     30.58 o 
   4  -5   8      627.66      652.45     18.95 o 
   5  -5   8      176.78      186.27      9.15 o 
   6  -5   8      309.39      341.35     16.91 o 
  -9  -4   8      914.19      867.54     27.17 o 
  -8  -4   8      425.64      437.10     18.60 o 
  -7  -4   8     1359.39     1381.79     24.66 o 
  -6  -4   8      271.40      268.05     15.85 o 
  -5  -4   8     1873.68     1834.93     28.68 o 
  -4  -4   8        0.24        2.49      3.84 o 
  -3  -4   8     2570.49     2564.92     35.49 o 
  -2  -4   8       26.62       24.62      4.35 o 
  -1  -4   8      241.65      233.69      8.48 o 
   0  -4   8     1082.48     1081.74     19.17 o 
   1  -4   8     3806.44     3806.08     48.73 o 
   2  -4   8       12.51       14.09      4.13 o 
   3  -4   8     2653.93     2617.13     37.35 o 
   4  -4   8      135.20      161.76      8.57 o 
   5  -4   8      397.87      361.39     12.61 o 
   6  -4   8      168.32      174.55     12.05 o 
 -10  -3   8      647.00      630.40     24.05 o 
  -9  -3   8       23.45       21.19      7.73 o 
  -8  -3   8      525.59      545.73     21.27 o 
  -7  -3   8      204.46      211.90      9.38 o 
  -6  -3   8     1187.21     1180.58     21.45 o 
  -5  -3   8      880.70      896.80     17.73 o 
  -4  -3   8     1449.05     1428.55     31.79 o 
  -3  -3   8      280.23      300.15      9.22 o 
  -2  -3   8      524.92      530.60     12.06 o 
  -1  -3   8     1003.43      954.99     16.97 o 
   0  -3   8      442.82      463.58     11.36 o 
   1  -3   8      896.79      918.42     17.32 o 
   2  -3   8      287.19      277.39      9.65 o 
   3  -3   8      791.06      806.96     17.16 o 
   4  -3   8        4.98        2.64      4.21 o 
   5  -3   8      573.77      582.76     15.83 o 
   6  -3   8      224.29      238.64     11.16 o 
 -10  -2   8      190.12      193.34     15.00 o 
  -9  -2   8      291.22      299.53     16.32 o 
  -8  -2   8     1271.39     1319.42     24.12 o 
  -7  -2   8      132.53      143.16      7.83 o 
  -6  -2   8      857.96      849.21     17.35 o 
  -5  -2   8     1670.66     1664.19     25.75 o 
  -4  -2   8     1915.52     1905.64     27.63 o 
  -3  -2   8     1067.80     1090.53     18.05 o 
  -2  -2   8     2658.07     2720.55     35.43 o 
  -1  -2   8       92.59       93.10      5.92 o 
   0  -2   8     1918.67     1990.09     50.25 o 
   1  -2   8      160.80      177.42      7.60 o 
   2  -2   8     2004.43     1964.25     29.43 o 
   3  -2   8        3.29        6.03      4.27 o 
   4  -2   8      452.22      453.95     23.77 o 
   5  -2   8        2.49        0.00      4.61 o 
   6  -2   8     1491.18     1568.75     36.43 o 
 -10  -1   8        4.80        7.04      8.04 o 
  -9  -1   8      673.05      676.20     17.13 o 
  -8  -1   8      385.56      377.65     16.43 o 
  -7  -1   8      757.12      803.65     20.47 o 
  -6  -1   8      492.38      516.98     18.27 o 
  -5  -1   8     3165.62     3114.52     76.83 o 
  -4  -1   8      447.66      485.11     15.61 o 
  -3  -1   8     1809.78     1820.88     39.05 o 
  -2  -1   8      320.19      335.81      8.79 o 
  -1  -1   8     1824.69     1805.73     26.09 o 
   0  -1   8     1049.71     1039.77     24.13 o 
   1  -1   8      841.88      830.80     15.96 o 
   2  -1   8      393.31      412.80     11.55 o 
   3  -1   8      463.22      484.46     17.21 o 
   4  -1   8      848.94      855.59     22.04 o 
   5  -1   8      620.00      622.49     16.61 o 
   6  -1   8      509.34      539.28     21.23 o 
 -10   0   8      626.01      617.10     22.99 o 
  -9   0   8      790.77      837.85     21.32 o 
  -8   0   8        5.13        3.30      4.49 o 
  -7   0   8     1127.67     1143.63     21.18 o 
  -6   0   8       19.01       20.44      4.47 o 
  -5   0   8      854.65      830.85     21.43 o 
  -4   0   8      161.57      157.54      9.90 o 
  -3   0   8     2664.01     2585.78     45.39 o 
  -2   0   8      309.82      324.37     21.44 o 
  -1   0   8     2527.95     2461.10     50.74 o 
   0   0   8      185.11      189.69      7.78 o 
   1   0   8      651.83      647.67     28.84 o 
   2   0   8       68.11       69.19      5.86 o 
   3   0   8     1528.35     1541.31     26.27 o 
   4   0   8       28.20       34.92      5.84 o 
   5   0   8     1684.37     1740.52     63.63 o 
 -11   1   8       13.22       14.58      8.42 o 
 -10   1   8     1181.10     1219.80     24.59 o 
  -9   1   8      214.95      230.86     12.82 o 
  -8   1   8      740.32      741.04     16.90 o 
  -7   1   8      128.91      126.03      6.94 o 
  -6   1   8      153.83      152.36     10.43 o 
  -5   1   8      645.33      672.52     20.07 o 
  -4   1   8      489.22      473.80     19.34 o 
  -3   1   8      453.13      424.17     15.36 o 
  -2   1   8     1813.55     1852.89     39.22 o 
  -1   1   8      469.98      482.45     18.68 o 
   0   1   8      496.78      463.17     16.09 o 
   1   1   8      988.95      906.62     17.18 o 
   2   1   8     1042.19     1054.36     20.19 o 
   3   1   8      496.51      463.79     30.38 o 
   4   1   8      487.74      482.82     14.52 o 
   5   1   8      566.16      576.65     22.03 o 
 -10   2   8      941.82      966.78     27.32 o 
  -9   2   8      558.24      564.21     20.45 o 
  -8   2   8      567.09      585.30     20.21 o 
  -7   2   8        1.03        0.04      5.24 o 
  -6   2   8     1250.38     1212.68     28.84 o 
  -5   2   8        1.39        0.48      5.32 o 
  -4   2   8      885.01      878.45     23.22 o 
  -3   2   8      821.53      801.77     46.55 o 
  -2   2   8     1469.89     1448.97     42.01 o 
  -1   2   8       97.40       89.54      8.64 o 
   0   2   8     1839.35     1823.09     36.82 o 
   1   2   8       56.64       49.57      7.45 o 
   2   2   8      138.57      178.29     11.78 o 
   3   2   8      114.87      107.25     13.67 o 
   4   2   8      952.28      954.41     41.72 o 
 -10   3   8       42.89       42.19      8.91 o 
  -9   3   8      427.07      452.23     18.99 o 
  -8   3   8       24.46       23.39      7.44 o 
  -7   3   8      869.43      849.05     24.55 o 
  -6   3   8      859.88      835.58     23.87 o 
  -5   3   8      339.10      345.69     15.34 o 
  -4   3   8      340.34      301.57     20.45 o 
  -3   3   8     1137.46     1129.80     27.38 o 
  -2   3   8     1539.53     1466.92     32.28 o 
  -1   3   8       37.22       54.44      8.04 o 
   0   3   8      408.77      416.16     16.60 o 
   1   3   8      691.61      695.59     53.51 o 
   2   3   8      307.89      327.94     24.54 o 
   3   3   8      422.91      407.75     17.45 o 
 -10   4   8      362.81      366.95     18.31 o 
  -9   4   8      212.91      227.55     15.52 o 
  -8   4   8      631.66      610.79     21.95 o 
  -7   4   8      510.17      575.18     20.55 o 
  -6   4   8      204.87      204.74     13.14 o 
  -5   4   8     1638.38     1619.22     35.72 o 
  -4   4   8      256.09      247.99     13.45 o 
  -3   4   8        1.23        6.62      6.84 o 
  -2   4   8      101.20       82.39      9.08 o 
  -1   4   8     1188.45     1182.16     29.50 o 
   0   4   8       24.99       30.80      7.00 o 
   1   4   8     1699.59     1718.32     67.18 o 
   2   4   8        0.00       13.00      6.54 o 
  -9   5   8        0.75        6.01      7.07 o 
  -8   5   8      944.37      918.20     27.64 o 
  -7   5   8      538.50      526.25     20.65 o 
  -6   5   8     3496.11     3424.77     61.82 o 
  -5   5   8        0.26        0.00      6.17 o 
  -4   5   8      486.87      506.08     19.23 o 
  -3   5   8      433.78      420.79     17.33 o 
  -2   5   8      623.71      589.29     20.49 o 
  -1   5   8      285.39      262.10     22.81 o 
   0   5   8      864.58      816.26     25.04 o 
   1   5   8      523.03      528.56     20.53 o 
  -8   6   8      675.78      660.07     42.52 o 
  -7   6   8      444.51      456.50     19.47 o 
  -6   6   8     1155.98     1221.59     38.27 o 
  -5   6   8      144.98      155.63     12.46 o 
  -4   6   8      769.24      768.01     50.86 o 
  -3   6   8        0.15       10.89      6.62 o 
  -2   6   8      375.05      365.71     17.16 o 
  -1   6   8      197.66      199.20     16.01 o 
   0   6   8     1420.02     1512.67     37.42 o 
  -7   7   8     1110.85     1113.83     31.92 o 
  -6   7   8        3.77        6.74      7.36 o 
  -5   7   8      863.74      931.83     28.36 o 
  -4   7   8      212.85      232.37     15.10 o 
  -3   7   8      366.61      357.99     17.55 o 
  -2   7   8      308.85      304.28     17.03 o 
  -2 -10   9      186.55      200.56     15.15 o 
  -1 -10   9     1133.25     1200.77     67.82 o 
   0 -10   9       31.28       15.51      8.11 o 
   1 -10   9      505.12      490.52     21.39 o 
   2 -10   9       96.97       93.35     15.01 o 
  -4  -9   9      331.62      407.17     18.30 o 
  -3  -9   9      225.34      255.52     15.18 o 
  -2  -9   9      865.94      867.43     26.49 o 
  -1  -9   9       64.35       86.54     10.72 o 
   0  -9   9      614.30      627.25     32.73 o 
   1  -9   9      159.05      176.36     13.52 o 
   2  -9   9      434.16      450.04     19.42 o 
   3  -9   9      679.79      680.05     24.71 o 
   4  -9   9       59.96       56.23     10.14 o 
  -6  -8   9       87.02      112.72     10.59 o 
  -5  -8   9      348.82      342.65     13.17 o 
  -4  -8   9      946.64      932.54     20.70 o 
  -3  -8   9      536.65      519.97     19.73 o 
  -2  -8   9      547.54      588.04     20.84 o 
  -1  -8   9      295.42      305.82     17.29 o 
   0  -8   9      395.00      444.71     18.33 o 
   1  -8   9      373.82      366.83     17.08 o 
   2  -8   9     1163.49     1131.00     30.42 o 
   3  -8   9       73.68       63.18      9.71 o 
   4  -8   9      408.50      422.57     19.45 o 
  -7  -7   9      338.68      357.27     17.08 o 
  -6  -7   9       96.60       85.86      8.18 o 
  -5  -7   9     1760.32     1628.23     28.79 o 
  -4  -7   9     1060.96     1017.29     21.15 o 
  -3  -7   9      615.37      624.25     16.05 o 
  -2  -7   9       28.22       25.30      5.32 o 
  -1  -7   9     1641.05     1649.50     27.51 o 
   0  -7   9      122.07      123.55     10.55 o 
   1  -7   9     1144.65     1131.94     28.72 o 
   2  -7   9      253.42      249.11     29.57 o 
   3  -7   9      597.94      592.02     21.01 o 
   4  -7   9       47.00       50.05      9.18 o 
   5  -7   9      260.65      263.14     15.85 o 
  -8  -6   9      450.04      415.58     19.01 o 
  -7  -6   9      342.07      351.69     37.22 o 
  -6  -6   9       19.45       20.33      5.22 o 
  -5  -6   9      814.99      812.25     18.59 o 
  -4  -6   9        5.47        9.48      4.65 o 
  -3  -6   9      907.68      959.24     19.64 o 
  -2  -6   9      185.85      181.02     10.62 o 
  -1  -6   9      690.73      706.28     16.17 o 
   0  -6   9        2.52        1.33      4.13 o 
   1  -6   9     2359.30     2503.63     66.79 o 
   2  -6   9     1468.93     1434.26     54.92 o 
   3  -6   9      704.44      686.28     30.12 o 
   4  -6   9      170.59      187.48     12.90 o 
   5  -6   9      229.73      248.58     14.86 o 
  -8  -5   9      670.81      619.35     23.63 o 
  -7  -5   9      224.50      220.08     10.23 o 
  -6  -5   9      901.67      889.10     19.29 o 
  -5  -5   9       75.83       81.20      6.85 o 
  -4  -5   9     1704.18     1682.67     27.75 o 
  -3  -5   9        2.90       12.40      4.25 o 
  -2  -5   9       48.13       64.17      6.80 o 
  -1  -5   9     1985.14     2032.56     30.82 o 
   0  -5   9     2120.81     2253.23     33.36 o 
   1  -5   9      642.25      688.12     15.72 o 
   2  -5   9     1410.86     1445.53     25.04 o 
   3  -5   9      764.98      727.11     16.96 o 
   4  -5   9      596.82      596.86     18.41 o 
   5  -5   9      322.80      348.64     16.75 o 
  -9  -4   9      236.16      228.47     18.29 o 
  -8  -4   9      975.48      925.66     26.77 o 
  -7  -4   9      148.55      163.95      8.79 o 
  -6  -4   9      916.67      906.21     19.03 o 
  -5  -4   9     1030.62     1021.80     32.77 o 
  -4  -4   9      530.91      564.11     14.12 o 
  -3  -4   9      305.75      316.01     10.63 o 
  -2  -4   9     2095.22     2113.59     31.11 o 
  -1  -4   9      124.72      129.93      7.30 o 
   0  -4   9     1850.91     1907.93     29.27 o 
   1  -4   9       25.20       27.35      5.51 o 
   2  -4   9      635.95      630.63     15.11 o 
   3  -4   9       20.96       18.53      4.97 o 
   4  -4   9      530.66      537.28     15.00 o 
   5  -4   9       34.56       28.52      5.91 o 
  -9  -3   9      687.88      701.37     24.06 o 
  -8  -3   9       66.65       71.79      6.94 o 
  -7  -3   9     1835.15     1836.54     42.50 o 
  -6  -3   9      427.45      415.65     16.23 o 
  -5  -3   9     2046.92     2007.17     30.43 o 
  -4  -3   9      336.52      338.56     10.55 o 
  -3  -3   9     1117.24     1151.69     19.96 o 
  -2  -3   9     2735.95     2809.55     38.20 o 
  -1  -3   9      652.42      689.30     18.05 o 
   0  -3   9      767.89      790.14     16.02 o 
   1  -3   9      596.95      572.85     24.70 o 
   2  -3   9       11.53       16.03      4.38 o 
   3  -3   9      875.71      853.62     19.73 o 
   4  -3   9     1486.87     1395.86     29.70 o 
   5  -3   9      527.29      550.96     17.15 o 
 -10  -2   9      367.37      377.42     19.15 o 
  -9  -2   9      223.58      243.67     14.94 o 
  -8  -2   9       37.48       35.26      5.72 o 
  -7  -2   9     2714.48     2716.82     39.31 o 
  -6  -2   9      576.71      559.18     14.03 o 
  -5  -2   9       13.12       17.22      4.14 o 
  -4  -2   9     1091.06     1106.34     29.46 o 
  -3  -2   9     2393.08     2392.75     32.74 o 
  -2  -2   9       68.72       78.01      9.38 o 
  -1  -2   9      673.64      658.46     13.49 o 
   0  -2   9      402.81      380.14     16.29 o 
   1  -2   9      938.11      938.51     18.07 o 
   2  -2   9      153.30      145.58      9.98 o 
   3  -2   9     1121.18     1106.10     21.48 o 
   4  -2   9       56.97       74.12      7.22 o 
   5  -2   9     1968.52     1920.01     32.97 o 
 -10  -1   9      990.47     1026.07     30.24 o 
  -9  -1   9      119.54      126.01      8.48 o 
  -8  -1   9      947.53      995.59     20.85 o 
  -7  -1   9       66.65       83.92      6.79 o 
  -6  -1   9     1634.15     1607.74     55.23 o 
  -5  -1   9       84.63       81.59      8.62 o 
  -4  -1   9     1625.39     1590.24     33.57 o 
  -3  -1   9       21.86       20.54      6.21 o 
  -2  -1   9     3293.21     3210.24     54.91 o 
  -1  -1   9      114.90      101.43     10.00 o 
   0  -1   9     1422.50     1435.34     22.61 o 
   1  -1   9      260.48      275.17      9.30 o 
   2  -1   9      159.92      172.88      8.24 o 
   3  -1   9      481.29      483.33     16.30 o 
   4  -1   9     1300.32     1324.04     38.25 o 
   5  -1   9     1194.12     1305.19     25.95 o 
 -10   0   9      270.36      236.65     24.93 o 
  -9   0   9      154.76      161.96     11.83 o 
  -8   0   9      885.77      902.48     65.33 o 
  -7   0   9      603.60      592.98     21.95 o 
  -6   0   9     1215.97     1228.85     29.28 o 
  -5   0   9       54.02       72.23      8.48 o 
  -4   0   9      501.44      480.50     17.12 o 
  -3   0   9      871.49      868.95     23.37 o 
  -2   0   9     1823.77     1694.27     35.00 o 
  -1   0   9      903.90      850.41     39.52 o 
   0   0   9      673.59      674.46     20.25 o 
   1   0   9        0.60        2.16      5.24 o 
   2   0   9      579.97      613.38     20.02 o 
   3   0   9      102.15      101.38     10.03 o 
   4   0   9      640.74      578.61     20.43 o 
 -10   1   9       44.87       46.29     18.81 o 
  -9   1   9      497.72      519.14     30.24 o 
  -8   1   9        7.04        8.68      6.41 o 
  -7   1   9      722.79      743.27     34.02 o 
  -6   1   9      144.74      151.13     10.95 o 
  -5   1   9     1262.44     1203.27     29.10 o 
  -4   1   9      366.88      364.09     15.38 o 
  -3   1   9     2884.26     2742.98     52.60 o 
  -2   1   9       26.34       33.60      6.93 o 
  -1   1   9     1650.17     1594.00     34.20 o 
   0   1   9       19.20       25.12      7.41 o 
   1   1   9     1376.05     1399.84     32.21 o 
   2   1   9      151.89      180.45     14.97 o 
   3   1   9      699.82      713.61     22.75 o 
   4   1   9       44.63       52.03     15.23 o 
 -10   2   9      145.61      141.19     12.32 o 
  -9   2   9       53.51       43.71      8.83 o 
  -8   2   9      333.75      362.79     16.99 o 
  -7   2   9      360.86      391.49     16.94 o 
  -6   2   9      149.01      133.24     11.29 o 
  -5   2   9     2770.57     2717.16     62.93 o 
  -4   2   9      259.94      270.04     13.75 o 
  -3   2   9      548.91      525.49     24.45 o 
  -2   2   9      110.23      114.90      9.84 o 
  -1   2   9     1987.73     1878.92     38.78 o 
   0   2   9      179.13      173.56     11.74 o 
   1   2   9     1611.40     1540.56     35.00 o 
   2   2   9      143.25      152.40     11.84 o 
   3   2   9      450.91      416.34     17.94 o 
 -10   3   9      300.88      353.36     18.05 o 
  -9   3   9       82.96       64.70      9.80 o 
  -8   3   9     1613.68     1589.02     43.20 o 
  -7   3   9      187.80      175.44     12.56 o 
  -6   3   9      604.57      634.58     21.66 o 
  -5   3   9       26.15       23.52      7.03 o 
  -4   3   9       47.55       43.80      7.90 o 
  -3   3   9      365.46      366.49     16.30 o 
  -2   3   9      493.69      450.95     17.84 o 
  -1   3   9      253.59      236.36     22.79 o 
   0   3   9      645.44      652.37     28.46 o 
   1   3   9      189.09      190.15     12.78 o 
   2   3   9      651.40      665.45     22.83 o 
  -9   4   9      265.95      265.08     16.12 o 
  -8   4   9      717.41      700.25     24.44 o 
  -7   4   9      316.74      331.23     16.96 o 
  -6   4   9      154.65      165.05     27.20 o 
  -5   4   9      261.79      268.27     14.96 o 
  -4   4   9     1038.77      959.19     26.96 o 
  -3   4   9        7.56        4.47      6.16 o 
  -2   4   9      158.50      140.32     12.77 o 
  -1   4   9      199.12      181.78     12.62 o 
   0   4   9     1270.02     1268.76     46.61 o 
   1   4   9       39.85       52.92     11.50 o 
  -8   5   9        3.30        0.37      7.33 o 
  -7   5   9     1400.51     1393.22     50.47 o 
  -6   5   9      179.50      186.31     13.83 o 
  -5   5   9      617.03      595.99     34.08 o 
  -4   5   9      111.23      101.58     10.80 o 
  -3   5   9      493.73      496.38     20.09 o 
  -2   5   9      148.04      165.29     24.37 o 
  -1   5   9     1302.03     1309.05     33.73 o 
   0   5   9      224.41      254.03     15.66 o 
  -7   6   9      227.77      246.98     15.80 o 
  -6   6   9      303.51      271.08     16.33 o 
  -5   6   9      986.42      979.01     29.34 o 
  -4   6   9      152.82      149.65     12.98 o 
  -3   6   9      819.02      824.77     56.05 o 
  -2   6   9      116.63      131.48     12.79 o 
  -4  -9  10      136.50      170.62     13.40 o 
  -3  -9  10      892.10     1034.09     65.87 o 
  -2  -9  10       86.21      100.93     11.43 o 
  -1  -9  10      597.95      612.71     22.72 o 
   0  -9  10       37.87       38.39      9.26 o 
   1  -9  10      765.13      744.64     25.45 o 
   2  -9  10      624.30      628.63     23.42 o 
  -5  -8  10      267.18      274.93     12.17 o 
  -4  -8  10      251.25      239.28     14.28 o 
  -3  -8  10      626.85      672.42     22.75 o 
  -2  -8  10      520.19      534.69     26.96 o 
  -1  -8  10      643.61      683.75     43.75 o 
   0  -8  10      256.08      267.46     15.25 o 
   1  -8  10      516.42      582.34     21.74 o 
   2  -8  10      260.64      242.32     14.98 o 
   3  -8  10      864.10      923.93     27.96 o 
  -6  -7  10      248.55      263.35     11.63 o 
  -5  -7  10      303.11      274.01     20.06 o 
  -4  -7  10     1171.22     1210.84     24.18 o 
  -3  -7  10       52.34       59.22      6.83 o 
  -2  -7  10      910.17      942.99     20.29 o 
  -1  -7  10      133.17      130.35     10.82 o 
   0  -7  10     1042.91     1050.68     27.86 o 
   1  -7  10        9.14        4.35      6.12 o 
   2  -7  10     1236.08     1236.24     31.44 o 
   3  -7  10      117.67      117.39     11.39 o 
   4  -7  10      695.94      672.95     23.59 o 
  -7  -6  10      249.32      239.29     11.14 o 
  -6  -6  10      341.86      336.60     22.48 o 
  -5  -6  10      452.03      454.49     14.21 o 
  -4  -6  10      313.74      330.55     12.21 o 
  -3  -6  10      497.52      538.13     18.79 o 
  -2  -6  10      840.65      834.75     18.45 o 
  -1  -6  10      120.91      133.17      8.15 o 
   0  -6  10      577.65      610.81     15.61 o 
   1  -6  10       32.27       36.18      5.67 o 
   2  -6  10      273.01      274.87     14.36 o 
   3  -6  10      295.75      270.51     14.81 o 
   4  -6  10      532.02      523.84     20.29 o 
  -8  -5  10        2.54        0.00      6.88 o 
  -7  -5  10      915.84      910.87     21.79 o 
  -6  -5  10        0.18        1.00      4.43 o 
  -5  -5  10     1107.27     1098.87     22.11 o 
  -4  -5  10      113.61      121.22      7.74 o 
  -3  -5  10     1393.64     1373.36     24.56 o 
  -2  -5  10      362.40      338.07     11.84 o 
  -1  -5  10     1897.22     1981.31     35.11 o 
   0  -5  10       46.11       59.45      9.87 o 
   1  -5  10      381.60      386.59     12.51 o 
   2  -5  10      590.54      614.53     19.34 o 
   3  -5  10     1641.81     1655.86     32.47 o 
   4  -5  10      337.62      357.77     16.52 o 
  -9  -4  10      351.54      346.20     18.31 o 
  -8  -4  10      784.62      797.83     19.14 o 
  -7  -4  10     2100.62     2038.88     33.19 o 
  -6  -4  10      945.45      899.90     19.41 o 
  -5  -4  10      263.12      270.13     10.38 o 
  -4  -4  10       24.56       22.15      4.93 o 
  -3  -4  10     2942.83     3009.25     41.64 o 
  -2  -4  10      191.49      186.91     11.16 o 
  -1  -4  10     1280.02     1258.39     42.30 o 
   0  -4  10      195.86      216.92      9.26 o 
   1  -4  10     1328.19     1324.99     23.70 o 
   2  -4  10      113.12      123.99      7.92 o 
   3  -4  10     1609.28     1563.51     27.65 o 
   4  -4  10      179.89      170.77      9.47 o 
  -9  -3  10        2.65        5.97      6.95 o 
  -8  -3  10     1756.70     1761.93     30.51 o 
  -7  -3  10        1.35        0.00      4.15 o 
  -6  -3  10      534.73      564.78     14.68 o 
  -5  -3  10      346.81      362.44     11.16 o 
  -4  -3  10      966.28      968.97     25.78 o 
  -3  -3  10       31.32       34.98      4.71 o 
  -2  -3  10     1226.94     1252.72     21.50 o 
  -1  -3  10      228.49      238.80      8.78 o 
   0  -3  10      696.18      681.46     34.34 o 
   1  -3  10      373.98      375.02     11.59 o 
   2  -3  10      287.10      284.88     10.68 o 
   3  -3  10      437.23      432.80     13.55 o 
   4  -3  10      816.94      827.34     19.57 o 
  -9  -2  10      598.61      630.05     21.52 o 
  -8  -2  10      445.98      435.46     18.75 o 
  -7  -2  10      853.47      887.67     25.48 o 
  -6  -2  10       75.49       93.84      9.78 o 
  -5  -2  10      330.71      321.73     40.30 o 
  -4  -2  10     1576.89     1486.06     48.37 o 
  -3  -2  10      184.25      183.79     27.02 o 
  -2  -2  10      675.96      694.87     21.46 o 
  -1  -2  10     1310.61     1249.77     29.92 o 
   0  -2  10      976.78      963.62     25.90 o 
   1  -2  10       47.01       37.55      7.73 o 
   2  -2  10     1435.53     1333.47     31.72 o 
   3  -2  10       26.73       33.09      7.30 o 
   4  -2  10      512.96      522.71     19.93 o 
 -10  -1  10       55.44       44.88     15.03 o 
  -9  -1  10     1179.17     1227.37     32.73 o 
  -8  -1  10      795.16      866.25     25.55 o 
  -7  -1  10      693.52      659.99     21.52 o 
  -6  -1  10        4.05        3.01      5.73 o 
  -5  -1  10     1610.74     1586.73     35.06 o 
  -4  -1  10       14.31       16.93     10.04 o 
  -3  -1  10     1764.88     1670.21     35.89 o 
  -2  -1  10      295.63      284.07     14.30 o 
  -1  -1  10     1186.84     1204.29     39.52 o 
   0  -1  10      520.86      507.70     18.47 o 
   1  -1  10      598.10      600.29     22.01 o 
   2  -1  10      208.97      182.49     12.24 o 
   3  -1  10      375.61      384.17     16.81 o 
   4  -1  10      166.55      151.57     11.93 o 
 -10   0  10      870.22      879.39     53.24 o 
  -9   0  10       37.03       37.50      8.39 o 
  -8   0  10      481.93      486.40     19.35 o 
  -7   0  10      427.10      440.69     28.17 o 
  -6   0  10      541.47      563.88     19.87 o 
  -5   0  10     1927.72     1881.74     39.62 o 
  -4   0  10      614.57      613.15     20.48 o 
  -3   0  10      836.39      836.84     24.02 o 
  -2   0  10      927.01      842.78     23.90 o 
  -1   0  10      454.77      432.51     17.04 o 
   0   0  10      473.55      464.11     17.96 o 
   1   0  10     1065.06     1009.34     27.05 o 
   2   0  10      216.77      204.43     12.89 o 
   3   0  10      580.84      603.23     34.17 o 
 -10   1  10      698.54      718.78     29.26 o 
  -9   1  10      134.87      149.15     16.98 o 
  -8   1  10      577.93      566.02     31.99 o 
  -7   1  10        0.61        0.00      8.17 o 
  -6   1  10      560.44      548.64     20.12 o 
  -5   1  10      224.30      247.75     14.10 o 
  -4   1  10      558.79      565.41     19.74 o 
  -3   1  10      136.30      118.99     10.70 o 
  -2   1  10      802.25      769.74     23.08 o 
  -1   1  10       20.60       27.92      7.24 o 
   0   1  10     1982.71     1860.28     39.82 o 
   1   1  10       55.88       37.99      8.14 o 
   2   1  10      656.83      659.31     22.32 o 
  -9   2  10      583.75      621.73     34.41 o 
  -8   2  10      291.24      260.65     15.13 o 
  -7   2  10      366.41      348.93     36.34 o 
  -6   2  10      919.82      871.01     31.04 o 
  -5   2  10      644.73      619.96     21.47 o 
  -4   2  10      129.70      109.66     11.50 o 
  -3   2  10      967.99      911.63     27.12 o 
  -2   2  10     1054.31      984.97     27.10 o 
  -1   2  10      239.78      232.20     13.81 o 
   0   2  10      719.57      718.84     28.11 o 
   1   2  10      257.40      264.12     15.06 o 
   2   2  10      676.18      719.77     24.27 o 
  -9   3  10      656.69      677.40     24.41 o 
  -8   3  10      127.00      136.05     12.55 o 
  -7   3  10      722.62      757.36     25.31 o 
  -6   3  10       86.92       77.72     10.28 o 
  -5   3  10      697.53      670.67     22.91 o 
  -4   3  10       58.74       60.54     11.07 o 
  -3   3  10      986.42      960.02     27.48 o 
  -2   3  10      406.98      364.12     32.11 o 
  -1   3  10      597.35      612.20     26.49 o 
   0   3  10        7.06        8.60      6.59 o 
   1   3  10      706.41      692.22     34.49 o 
  -8   4  10      166.27      184.12     14.75 o 
  -7   4  10       30.41       34.90      9.29 o 
  -6   4  10      443.12      462.31     21.93 o 
  -5   4  10      661.89      639.48     23.16 o 
  -4   4  10       31.78       37.86      8.55 o 
  -3   4  10      424.53      424.86     18.86 o 
  -2   4  10      196.15      214.16     14.50 o 
  -1   4  10      630.19      630.46     23.09 o 
  -7   5  10        4.20        0.00      6.68 o 
  -6   5  10     1069.80      990.63     39.44 o 
  -5   5  10       12.51       12.24     10.64 o 
  -4   5  10      439.78      424.94     19.55 o 
  -3   5  10       85.17       74.11     10.54 o 
  -2  -9  11     1109.58     1154.97     32.24 o 
  -1  -9  11       13.69       16.95      8.11 o 
   0  -9  11      610.62      587.73     23.05 o 
  -4  -8  11      305.62      314.45     16.39 o 
  -3  -8  11      549.86      580.76     21.54 o 
  -2  -8  11      195.90      167.64     12.85 o 
  -1  -8  11       80.12       82.68     10.48 o 
   0  -8  11     1303.50     1349.05     52.17 o 
   1  -8  11      346.46      349.15     17.55 o 
   2  -8  11      683.77      675.84     23.77 o 
  -6  -7  11       80.60       74.08      8.21 o 
  -5  -7  11      940.13      890.43     23.28 o 
  -4  -7  11      139.29      185.01     24.36 o 
  -3  -7  11      436.59      455.32     14.81 o 
  -2  -7  11       16.98        4.24      6.36 o 
  -1  -7  11      831.35      810.29     24.41 o 
   0  -7  11      225.93      259.63     22.48 o 
   1  -7  11      381.55      385.50     20.29 o 
   2  -7  11        6.31        0.40      6.47 o 
  -7  -6  11      305.96      284.72     12.29 o 
  -6  -6  11      774.62      785.12     28.56 o 
  -5  -6  11      359.24      363.17     13.38 o 
  -4  -6  11      495.19      536.89     17.39 o 
  -3  -6  11      230.33      211.60     10.20 o 
  -2  -6  11      283.04      278.82     11.31 o 
  -1  -6  11      270.60      274.81     18.36 o 
   0  -6  11      680.41      739.36     32.86 o 
   1  -6  11      325.60      338.49     15.63 o 
   2  -6  11      505.62      466.33     18.36 o 
   3  -6  11      534.52      557.83     20.61 o 
  -7  -5  11        0.24        0.68      4.80 o 
  -6  -5  11     1229.50     1193.22     23.82 o 
  -5  -5  11       12.63        5.83      4.93 o 
  -4  -5  11      275.64      273.74     11.06 o 
  -3  -5  11      226.58      243.16     15.32 o 
  -2  -5  11      546.15      574.88     15.21 o 
  -1  -5  11        0.12        0.00      3.97 o 
   0  -5  11     1050.90     1091.30     21.87 o 
   1  -5  11       38.51       45.02      6.31 o 
   2  -5  11      897.87      952.27     20.85 o 
   3  -5  11       62.17       79.58      9.57 o 
  -8  -4  11      318.33      350.22     30.65 o 
  -7  -4  11      674.18      667.53     22.61 o 
  -6  -4  11      414.79      405.92     17.73 o 
  -5  -4  11      856.30      863.92     25.67 o 
  -4  -4  11      420.86      390.69     17.20 o 
  -3  -4  11     1137.71     1145.56     41.27 o 
  -2  -4  11      515.11      526.68     22.17 o 
  -1  -4  11      942.21      913.02     42.21 o 
   0  -4  11      316.24      307.73     26.57 o 
   1  -4  11      125.86      132.45     11.55 o 
   2  -4  11      777.80      768.21     24.02 o 
   3  -4  11       56.19       57.88      9.14 o 
  -8  -3  11      150.58      148.44     23.18 o 
  -7  -3  11     1052.44     1052.81     28.90 o 
  -6  -3  11      314.92      309.09     15.59 o 
  -5  -3  11     1527.57     1508.72     42.81 o 
  -4  -3  11        0.02        5.10      6.31 o 
  -3  -3  11     1990.91     1965.00     47.74 o 
  -2  -3  11        8.08       15.25      7.18 o 
  -1  -3  11      807.87      803.76     24.25 o 
   0  -3  11      131.57      130.13     11.27 o 
   1  -3  11      809.30      770.11     24.02 o 
   2  -3  11      124.98      151.14     12.21 o 
   3  -3  11      199.97      196.45     26.57 o 
  -9  -2  11       67.85       99.26     10.70 o 
  -8  -2  11       10.69       18.11      7.13 o 
  -7  -2  11      550.13      591.02     21.14 o 
  -6  -2  11      663.71      656.99     22.30 o 
  -5  -2  11      686.51      667.85     22.28 o 
  -4  -2  11      808.04      807.82     24.62 o 
  -3  -2  11      658.41      646.03     22.08 o 
  -2  -2  11      566.00      551.57     28.62 o 
  -1  -2  11      437.97      402.62     36.88 o 
   0  -2  11      400.70      374.07     21.62 o 
   1  -2  11      593.87      574.48     30.20 o 
   2  -2  11       86.46       77.78      9.82 o 
   3  -2  11      227.52      229.64     14.40 o 
  -9  -1  11      252.70      269.91     35.36 o 
  -8  -1  11      200.28      191.51     13.51 o 
  -7  -1  11       60.63       54.85     21.93 o 
  -6  -1  11     1333.95     1304.16     32.62 o 
  -5  -1  11      347.90      353.22     16.56 o 
  -4  -1  11      953.23      905.90     26.13 o 
  -3  -1  11      146.39      115.29     10.79 o 
  -2  -1  11     1675.31     1694.61     37.81 o 
  -1  -1  11      127.53      134.54     11.27 o 
   0  -1  11     1563.38     1483.92     41.78 o 
   1  -1  11       61.86       43.99      8.57 o 
   2  -1  11      819.00      787.78     24.90 o 
  -9   0  11      786.38      791.40     26.01 o 
  -8   0  11       80.30       67.11      9.73 o 
  -7   0  11      348.87      347.29     17.03 o 
  -6   0  11      236.38      200.97     16.14 o 
  -5   0  11      538.32      505.76     19.73 o 
  -4   0  11        8.56        0.00      6.11 o 
  -3   0  11      489.35      480.91     18.98 o 
  -2   0  11     1096.03     1005.88     27.87 o 
  -1   0  11      343.32      313.01     16.34 o 
   0   0  11      634.36      607.96     21.60 o 
   1   0  11      109.73      124.39     24.84 o 
   2   0  11      496.68      548.58     21.33 o 
  -9   1  11      374.41      397.73     19.02 o 
  -8   1  11       48.03       50.82     11.48 o 
  -7   1  11      852.25      874.07     26.99 o 
  -6   1  11      481.51      483.28     19.91 o 
  -5   1  11     1078.03     1019.78     28.81 o 
  -4   1  11       63.62       54.44     10.90 o 
  -3   1  11      824.23      806.27     24.94 o 
  -2   1  11        6.61       13.41      6.82 o 
  -1   1  11      736.30      724.17     23.66 o 
   0   1  11       27.77       14.91      7.08 o 
   1   1  11     1182.65     1130.37     30.95 o 
  -8   2  11      634.51      642.70     27.72 o 
  -7   2  11      167.82      143.69     12.85 o 
  -6   2  11     1181.90     1204.21     32.61 o 
  -5   2  11      211.41      206.69     14.20 o 
  -4   2  11      181.57      163.17     12.79 o 
  -3   2  11      347.88      348.49     17.16 o 
  -2   2  11      758.24      774.82     25.19 o 
  -1   2  11      435.86      425.02     26.01 o 
   0   2  11      372.17      351.71     25.01 o 
  -8   3  11     1521.42     1484.18    119.31 o 
  -7   3  11       75.02       65.54     10.48 o 
  -6   3  11      525.69      509.81     21.15 o 
  -5   3  11      107.57      106.06     11.61 o 
  -4   3  11     1428.20     1342.58     53.10 o 
  -3   3  11      258.92      219.86     35.50 o 
  -2   3  11       73.13       64.00     10.15 o 
  -1   3  11        3.02        0.00      6.52 o 
  -6   4  11      209.38      238.44     28.05 o 
  -5   4  11      290.94      285.69     23.18 o 
  -4   4  11      468.42      417.16     44.12 o 
  -3   4  11       13.60       19.00      8.06 o 
  -2  -8  12      418.16      483.34     20.06 o 
  -4  -7  12      158.15      183.27     10.43 o 
  -3  -7  12        7.70        0.00      5.90 o 
  -2  -7  12     1260.10     1366.69     33.32 o 
  -1  -7  12       38.61       30.00      7.84 o 
   0  -7  12     1920.35     1954.89     66.28 o 
  -6  -6  12        0.25        8.91     14.02 o 
  -5  -6  12      195.90      220.07     14.74 o 
  -4  -6  12       11.81        0.00     14.39 o 
  -3  -6  12      439.22      427.38     19.29 o 
  -2  -6  12      270.25      276.06     16.22 o 
  -1  -6  12      353.56      392.07     18.10 o 
   0  -6  12      878.81      832.32     40.53 o 
   1  -6  12       19.15       21.31     12.65 o 
  -6  -5  12       96.82      119.96     13.33 o 
  -5  -5  12       87.33       81.26     10.56 o 
  -4  -5  12      565.20      531.77     21.17 o 
  -3  -5  12     1084.61     1077.74     30.46 o 
  -2  -5  12       99.12      112.05     11.55 o 
  -1  -5  12      335.32      360.82     17.49 o 
   0  -5  12        3.88       18.02      9.77 o 
   1  -5  12      313.00      359.29     22.67 o 
  -7  -4  12      366.61      366.65     18.97 o 
  -6  -4  12      632.92      624.64     22.96 o 
  -5  -4  12        9.37       17.54      9.03 o 
  -4  -4  12     1213.69     1243.38     45.66 o 
  -3  -4  12      221.98      195.42     13.85 o 
  -2  -4  12      467.80      433.00     19.15 o 
  -1  -4  12       93.67      100.50     11.42 o 
   0  -4  12      689.21      700.15     44.86 o 
   1  -4  12      370.81      410.19     19.00 o 
   2  -4  12      114.41      125.63     13.08 o 
  -8  -3  12      954.82      980.55     33.47 o 
  -7  -3  12      113.25      117.47     15.81 o 
  -6  -3  12     1689.21     1667.74     39.07 o 
  -5  -3  12        0.15        2.81      6.97 o 
  -4  -3  12     1543.37     1495.94     36.25 o 
  -3  -3  12      163.14      165.10     13.18 o 
  -2  -3  12      806.60      796.29     37.64 o 
  -1  -3  12      106.13      105.69     11.51 o 
   0  -3  12      689.07      669.68     25.85 o 
   1  -3  12       17.24       27.84      9.38 o 
  -8  -2  12      116.40      120.90     11.93 o 
  -7  -2  12      418.08      444.57     64.37 o 
  -6  -2  12      719.91      728.38     24.61 o 
  -5  -2  12      470.26      447.11     19.45 o 
  -4  -2  12      468.43      457.09     19.34 o 
  -3  -2  12      331.45      333.43     32.54 o 
  -2  -2  12      235.59      246.22     14.93 o 
  -1  -2  12     1010.36      917.53     27.45 o 
   0  -2  12      682.14      680.00     32.71 o 
   1  -2  12      188.80      207.97     14.30 o 
  -8  -1  12      385.95      385.72     36.28 o 
  -7  -1  12      461.64      442.38     19.73 o 
  -6  -1  12      376.71      360.21     17.81 o 
  -5  -1  12      901.77      884.50     27.15 o 
  -4  -1  12       37.94       37.10      8.74 o 
  -3  -1  12     1179.90     1116.82     49.95 o 
  -2  -1  12       25.03       14.38     12.46 o 
  -1  -1  12      678.58      703.91     27.12 o 
   0  -1  12       19.20       19.96      7.32 o 
   1  -1  12     1025.08     1013.32     29.53 o 
  -8   0  12      436.23      460.44     20.51 o 
  -7   0  12       23.27       19.55      7.81 o 
  -6   0  12     1567.00     1479.65     36.94 o 
  -5   0  12      832.81      816.62     26.16 o 
  -4   0  12      382.53      373.24     37.06 o 
  -3   0  12      458.44      413.18     18.61 o 
  -2   0  12      478.73      448.42     19.34 o 
  -1   0  12      290.87      289.79     30.06 o 
   0   0  12      871.01      756.32     40.78 o 
  -7   1  12      426.01      438.59     20.03 o 
  -6   1  12      112.18      126.28     25.17 o 
  -5   1  12       14.21       28.96      8.43 o 
  -4   1  12      595.19      547.56     34.08 o 
  -3   1  12        0.06        0.00      6.33 o 
  -2   1  12      477.33      442.61     19.61 o 
  -1   1  12       30.00       18.55      7.63 o 
  -7   2  12      594.39      548.84     46.69 o 
  -6   2  12        0.95        3.65      7.02 o 
  -5   2  12      673.15      636.05     23.83 o 
  -4   2  12       26.07       31.13      8.60 o 
  -3   2  12      246.51      227.71     15.85 o 
  -2   2  12      278.40      298.24     17.22 o 
  -3  -6  13       69.11       69.12     11.10 o 
  -2  -6  13      623.42      688.74     24.99 o 
  -5  -5  13       49.57       76.29     11.16 o 
  -4  -5  13      166.50      169.31     14.05 o 
  -3  -5  13       87.49      128.11     13.04 o 
  -2  -5  13      411.37      464.68     22.38 o 
  -1  -5  13      212.42      221.97     15.47 o 
  -6  -4  13       17.84       19.40      8.41 o 
  -5  -4  13     1102.16     1077.98     54.00 o 
  -4  -4  13      152.78      152.89     13.35 o 
  -3  -4  13      277.14      266.36     16.38 o 
  -2  -4  13       56.95       54.92      9.88 o 
  -1  -4  13     1274.60     1305.63     34.99 o 
  -6  -3  13      302.15      286.51     16.58 o 
  -5  -3  13      621.60      612.07     37.98 o 
  -4  -3  13       35.82       25.10      9.02 o 
  -3  -3  13      603.79      625.69     23.75 o 
  -2  -3  13      175.90      196.15     22.26 o 
  -1  -3  13      499.58      482.68     27.43 o 
  -6  -2  13     1816.30     1770.63     42.45 o 
  -5  -2  13      387.61      357.72     27.84 o 
  -4  -2  13      732.92      694.15     24.80 o 
  -3  -2  13       34.28       47.16      9.51 o 
  -2  -2  13      342.33      347.81     17.96 o 
  -1  -2  13       28.63       38.16      9.05 o 
  -6  -1  13      901.87      823.93     27.50 o 
  -5  -1  13        9.93       11.23     15.03 o 
  -4  -1  13      597.93      581.25     22.86 o 
  -3  -1  13      132.20      102.96     14.87 o 
  -2  -1  13     1140.03     1097.05     40.61 o 
  -5   0  13      537.12      497.71     32.95 o 
  -4   0  13       59.73       73.29     10.78 o 
  -3   0  13      770.56      759.78     26.59 o 
                                                 
